# Supplementary material for: Diverse Early Life-History Strategies in Migratory Amazonian Catfish: Implications for Conservation and Management
Source: PLoS One. 2015 Jul 8;10(7):e0129697. doi: 10.1371/journal.pone.0129697 (PMC4496080; doi:10.1371/journal.pone.0129697)
Supplement: S1 Table — Table of raw otolith transect data for each sample analyzed. (XLSX) [file pone.0129697.s001.xlsx]

## Sheet: B. Rouseauxii DATA
Corr. Factor	1.00002	Oct 21 2013 Laser A								Corr Factor	1.00004	Oct 23 2013 Laser A																							asteriscii, bad data but useful										Corr Factor	1.00009	March 23, 2013 Laser A (recovered)
Microns	Sample	Sr8786	Corrected	SampleLoc	Microns	Sample #	87/86	Corrected	SampleLoc	Microns	Sample	87/86	Corrected	SampleLoc	Microns	Sample	87/86	Corrected	SampleLoc	Microns	Sample	87/86	Corrected	SampleLoc	Microns	Sample	87/86	Corrected	SampleLoc	Microns	Sample	87/86	Corrected	SampleLoc	Microns	Sample	87/86	Corrected	SampleLoc	Microns	Sample	87/86	Corrected	SampleLoc	Microns	Sample	87/86	Corrected	SampleLoc
2436.6	BR12_2012	0.709481	0.709493	Belem	2554.5	BR14_2012	0.708673	0.708685	Belem	2562.36	BR21_2012	0.710434	0.710459	Manaus	2491.62	BR16_2012	0.71104	0.711065	Belem	2661.92	BR1_2012	0.709376	0.709401	Belem	2038.36	BR25_2012	0.715368	0.715394	Manaus	2376.34	BR24_2012	0.72306	0.723085	Manaus	3639.18	BR26_2012	0.714664	0.714689	Manaus	2234.86	BR3_2012	0.709468	0.709493	Belem	2329.18	BR6_2012	0.710323	0.71039	Belem
2433.98	BR12_2012	0.709964	0.709977	Belem	2551.88	BR14_2012	0.70977	0.709782	Belem	2559.74	BR21_2012	0.710348	0.710373	Manaus	2489	BR16_2012	0.709373	0.709398	Belem	2659.3	BR1_2012	0.710112	0.710137	Belem	2035.74	BR25_2012	0.715476	0.715501	Manaus	2373.72	BR24_2012	0.723511	0.723537	Manaus	3636.56	BR26_2012	0.708003	0.708028	Manaus	2232.24	BR3_2012	0.709287	0.709312	Belem	2326.56	BR6_2012	0.708336	0.708402	Belem
2431.36	BR12_2012	0.709705	0.709717	Belem	2549.26	BR14_2012	0.709467	0.70948	Belem	2557.12	BR21_2012	0.710003	0.710028	Manaus	2486.38	BR16_2012	0.70879	0.708815	Belem	2656.68	BR1_2012	0.709936	0.709961	Belem	2033.12	BR25_2012	0.715527	0.715552	Manaus	2371.1	BR24_2012	0.723032	0.723058	Manaus	3633.94	BR26_2012	0.707363	0.707388	Manaus	2229.62	BR3_2012	0.709618	0.709643	Belem	2323.94	BR6_2012	0.710149	0.710216	Belem
2428.74	BR12_2012	0.709516	0.709528	Belem	2546.64	BR14_2012	0.709861	0.709873	Belem	2554.5	BR21_2012	0.709337	0.709362	Manaus	2483.76	BR16_2012	0.710169	0.710195	Belem	2654.06	BR1_2012	0.709739	0.709764	Belem	2030.5	BR25_2012	0.714155	0.71418	Manaus	2368.48	BR24_2012	0.7241	0.724125	Manaus	3631.32	BR26_2012	0.702232	0.702257	Manaus	2227	BR3_2012	0.70923	0.709255	Belem	2321.32	BR6_2012	0.711153	0.71122	Belem
2426.12	BR12_2012	0.709286	0.709299	Belem	2544.02	BR14_2012	0.709232	0.709245	Belem	2551.88	BR21_2012	0.709583	0.709608	Manaus	2481.14	BR16_2012	0.709656	0.709681	Belem	2651.44	BR1_2012	0.708888	0.708913	Belem	2027.88	BR25_2012	0.715434	0.715459	Manaus	2365.86	BR24_2012	0.724188	0.724214	Manaus	3628.7	BR26_2012	0.717754	0.717779	Manaus	2224.38	BR3_2012	0.709055	0.70908	Belem	2318.7	BR6_2012	0.711303	0.71137	Belem
2423.5	BR12_2012	0.708917	0.708929	Belem	2541.4	BR14_2012	0.709221	0.709233	Belem	2549.26	BR21_2012	0.709552	0.709577	Manaus	2478.52	BR16_2012	0.710137	0.710162	Belem	2648.82	BR1_2012	0.709533	0.709558	Belem	2025.26	BR25_2012	0.715705	0.71573	Manaus	2363.24	BR24_2012	0.723087	0.723112	Manaus	3626.08	BR26_2012	0.708582	0.708607	Manaus	2221.76	BR3_2012	0.709562	0.709587	Belem	2316.08	BR6_2012	0.708397	0.708464	Belem
2420.88	BR12_2012	0.710308	0.71032	Belem	2538.78	BR14_2012	0.709124	0.709137	Belem	2546.64	BR21_2012	0.709731	0.709756	Manaus	2475.9	BR16_2012	0.710015	0.71004	Belem	2646.2	BR1_2012	0.709174	0.709199	Belem	2022.64	BR25_2012	0.716792	0.716817	Manaus	2360.62	BR24_2012	0.725482	0.725508	Manaus	3623.46	BR26_2012	0.706234	0.706259	Manaus	2219.14	BR3_2012	0.709309	0.709334	Belem	2313.46	BR6_2012	0.708519	0.708586	Belem
2418.26	BR12_2012	0.709337	0.70935	Belem	2536.16	BR14_2012	0.709209	0.709221	Belem	2544.02	BR21_2012	0.709914	0.709939	Manaus	2473.28	BR16_2012	0.709601	0.709626	Belem	2643.58	BR1_2012	0.709145	0.70917	Belem	2020.02	BR25_2012	0.714968	0.714993	Manaus	2358	BR24_2012	0.723736	0.723761	Manaus	3620.84	BR26_2012	0.711911	0.711937	Manaus	2216.52	BR3_2012	0.708759	0.708784	Belem	2310.84	BR6_2012	0.708938	0.709005	Belem
2415.64	BR12_2012	0.709516	0.709528	Belem	2533.54	BR14_2012	0.709288	0.709301	Belem	2541.4	BR21_2012	0.710013	0.710038	Manaus	2470.66	BR16_2012	0.709739	0.709764	Belem	2640.96	BR1_2012	0.708211	0.708236	Belem	2017.4	BR25_2012	0.713943	0.713969	Manaus	2355.38	BR24_2012	0.725679	0.725704	Manaus	3618.22	BR26_2012	0.715161	0.715186	Manaus	2213.9	BR3_2012	0.709122	0.709147	Belem	2308.22	BR6_2012	0.710314	0.710381	Belem
2413.02	BR12_2012	0.709047	0.70906	Belem	2530.92	BR14_2012	0.708909	0.708921	Belem	2538.78	BR21_2012	0.71068	0.710705	Manaus	2468.04	BR16_2012	0.709051	0.709076	Belem	2638.34	BR1_2012	0.709503	0.709528	Belem	2014.78	BR25_2012	0.715897	0.715923	Manaus	2352.76	BR24_2012	0.726972	0.726998	Manaus	3615.6	BR26_2012	0.709741	0.709766	Manaus	2211.28	BR3_2012	0.708874	0.708899	Belem	2305.6	BR6_2012	0.709742	0.709808	Belem
2410.4	BR12_2012	0.709214	0.709226	Belem	2528.3	BR14_2012	0.709238	0.70925	Belem	2536.16	BR21_2012	0.709126	0.709151	Manaus	2465.42	BR16_2012	0.708737	0.708762	Belem	2635.72	BR1_2012	0.709747	0.709772	Belem	2012.16	BR25_2012	0.714539	0.714564	Manaus	2350.14	BR24_2012	0.726403	0.726429	Manaus	3612.98	BR26_2012	0.715529	0.715554	Manaus	2208.66	BR3_2012	0.708545	0.70857	Belem	2302.98	BR6_2012	0.708885	0.708952	Belem
2407.78	BR12_2012	0.709134	0.709147	Belem	2525.68	BR14_2012	0.709749	0.709762	Belem	2533.54	BR21_2012	0.709468	0.709493	Manaus	2462.8	BR16_2012	0.709625	0.70965	Belem	2633.1	BR1_2012	0.709565	0.70959	Belem	2009.54	BR25_2012	0.714724	0.714749	Manaus	2347.52	BR24_2012	0.72662	0.726646	Manaus	3610.36	BR26_2012	0.718387	0.718412	Manaus	2206.04	BR3_2012	0.708625	0.70865	Belem	2300.36	BR6_2012	0.709658	0.709725	Belem
2405.16	BR12_2012	0.709562	0.709575	Belem	2523.06	BR14_2012	0.709673	0.709685	Belem	2530.92	BR21_2012	0.709748	0.709773	Manaus	2460.18	BR16_2012	0.709798	0.709823	Belem	2630.48	BR1_2012	0.709281	0.709306	Belem	2006.92	BR25_2012	0.714924	0.714949	Manaus	2344.9	BR24_2012	0.728228	0.728254	Manaus	3607.74	BR26_2012	0.705163	0.705187	Manaus	2203.42	BR3_2012	0.709365	0.70939	Belem	2297.74	BR6_2012	0.710311	0.710378	Belem
2402.54	BR12_2012	0.709467	0.709479	Belem	2520.44	BR14_2012	0.709672	0.709684	Belem	2528.3	BR21_2012	0.709198	0.709223	Manaus	2457.56	BR16_2012	0.709339	0.709364	Belem	2627.86	BR1_2012	0.709478	0.709503	Belem	2004.3	BR25_2012	0.714675	0.7147	Manaus	2342.28	BR24_2012	0.727862	0.727888	Manaus	3605.12	BR26_2012	0.707522	0.707547	Manaus	2200.8	BR3_2012	0.708961	0.708986	Belem	2295.12	BR6_2012	0.710175	0.710242	Belem
2399.92	BR12_2012	0.70949	0.709502	Belem	2517.82	BR14_2012	0.709197	0.709209	Belem	2525.68	BR21_2012	0.709255	0.70928	Manaus	2454.94	BR16_2012	0.709279	0.709304	Belem	2625.24	BR1_2012	0.709238	0.709263	Belem	2001.68	BR25_2012	0.71408	0.714105	Manaus	2339.66	BR24_2012	0.729029	0.729055	Manaus	3602.5	BR26_2012	0.695194	0.695219	Manaus	2198.18	BR3_2012	0.709162	0.709187	Belem	2292.5	BR6_2012	0.709261	0.709328	Belem
2397.3	BR12_2012	0.709171	0.709183	Belem	2515.2	BR14_2012	0.708691	0.708703	Belem	2523.06	BR21_2012	0.708995	0.70902	Manaus	2452.32	BR16_2012	0.70904	0.709065	Belem	2622.62	BR1_2012	0.709245	0.70927	Belem	1999.06	BR25_2012	0.713549	0.713575	Manaus	2337.04	BR24_2012	0.730417	0.730443	Manaus	3599.88	BR26_2012	0.713016	0.713041	Manaus	2195.56	BR3_2012	0.709433	0.709458	Belem	2289.88	BR6_2012	0.708913	0.70898	Belem
2394.68	BR12_2012	0.709788	0.7098	Belem	2512.58	BR14_2012	0.708764	0.708776	Belem	2520.44	BR21_2012	0.709514	0.709539	Manaus	2449.7	BR16_2012	0.708745	0.70877	Belem	2620	BR1_2012	0.709127	0.709152	Belem	1996.44	BR25_2012	0.713665	0.71369	Manaus	2334.42	BR24_2012	0.729156	0.729181	Manaus	3597.26	BR26_2012	0.705057	0.705082	Manaus	2192.94	BR3_2012	0.709356	0.709381	Belem	2287.26	BR6_2012	0.709208	0.709275	Belem
2392.06	BR12_2012	0.709456	0.709469	Belem	2509.96	BR14_2012	0.709107	0.70912	Belem	2517.82	BR21_2012	0.709297	0.709322	Manaus	2447.08	BR16_2012	0.709925	0.70995	Belem	2617.38	BR1_2012	0.70904	0.709065	Belem	1993.82	BR25_2012	0.71475	0.714776	Manaus	2331.8	BR24_2012	0.729623	0.729649	Manaus	3594.64	BR26_2012	0.709975	0.71	Manaus	2190.32	BR3_2012	0.70956	0.709585	Belem	2284.64	BR6_2012	0.709482	0.709548	Belem
2389.44	BR12_2012	0.709366	0.709378	Belem	2507.34	BR14_2012	0.709503	0.709515	Belem	2515.2	BR21_2012	0.710155	0.71018	Manaus	2444.46	BR16_2012	0.709991	0.710016	Belem	2614.76	BR1_2012	0.708487	0.708512	Belem	1991.2	BR25_2012	0.717092	0.717118	Manaus	2329.18	BR24_2012	0.730342	0.730368	Manaus	3592.02	BR26_2012	0.711479	0.711504	Manaus	2187.7	BR3_2012	0.709047	0.709072	Belem	2282.02	BR6_2012	0.709377	0.709443	Belem
2386.82	BR12_2012	0.709551	0.709564	Belem	2504.72	BR14_2012	0.70874	0.708752	Belem	2512.58	BR21_2012	0.709751	0.709776	Manaus	2441.84	BR16_2012	0.709094	0.709119	Belem	2612.14	BR1_2012	0.70918	0.709205	Belem	1988.58	BR25_2012	0.714402	0.714427	Manaus	2326.56	BR24_2012	0.731217	0.731243	Manaus	3589.4	BR26_2012	0.725948	0.725974	Manaus	2185.08	BR3_2012	0.709069	0.709094	Belem	2279.4	BR6_2012	0.708615	0.708682	Belem
2384.2	BR12_2012	0.709553	0.709566	Belem	2502.1	BR14_2012	0.70888	0.708892	Belem	2509.96	BR21_2012	0.709974	0.709999	Manaus	2439.22	BR16_2012	0.709243	0.709268	Belem	2609.52	BR1_2012	0.708891	0.708916	Belem	1985.96	BR25_2012	0.713513	0.713538	Manaus	2323.94	BR24_2012	0.733218	0.733244	Manaus	3586.78	BR26_2012	0.709581	0.709606	Manaus	2182.46	BR3_2012	0.709351	0.709376	Belem	2276.78	BR6_2012	0.709659	0.709726	Belem
2381.58	BR12_2012	0.7088	0.708812	Belem	2499.48	BR14_2012	0.70868	0.708692	Belem	2507.34	BR21_2012	0.709266	0.709291	Manaus	2436.6	BR16_2012	0.709678	0.709703	Belem	2606.9	BR1_2012	0.708709	0.708734	Belem	1983.34	BR25_2012	0.715907	0.715933	Manaus	2321.32	BR24_2012	0.731178	0.731204	Manaus	3584.16	BR26_2012	0.705688	0.705712	Manaus	2179.84	BR3_2012	0.709578	0.709603	Belem	2274.16	BR6_2012	0.709453	0.70952	Belem
2378.96	BR12_2012	0.709078	0.709091	Belem	2496.86	BR14_2012	0.708709	0.708721	Belem	2504.72	BR21_2012	0.709665	0.70969	Manaus	2433.98	BR16_2012	0.708281	0.708306	Belem	2604.28	BR1_2012	0.70882	0.708845	Belem	1980.72	BR25_2012	0.716275	0.7163	Manaus	2318.7	BR24_2012	0.732563	0.732588	Manaus	3581.54	BR26_2012	0.709724	0.709749	Manaus	2177.22	BR3_2012	0.708855	0.70888	Belem	2271.54	BR6_2012	0.70871	0.708776	Belem
2376.34	BR12_2012	0.708753	0.708765	Belem	2494.24	BR14_2012	0.709747	0.70976	Belem	2502.1	BR21_2012	0.70952	0.709545	Manaus	2431.36	BR16_2012	0.708012	0.708037	Belem	2601.66	BR1_2012	0.709785	0.70981	Belem	1978.1	BR25_2012	0.715456	0.715482	Manaus	2316.08	BR24_2012	0.733068	0.733094	Manaus	3578.92	BR26_2012	0.707403	0.707427	Manaus	2174.6	BR3_2012	0.708912	0.708937	Belem	2268.92	BR6_2012	0.708931	0.708998	Belem
2373.72	BR12_2012	0.709257	0.70927	Belem	2491.62	BR14_2012	0.709439	0.709452	Belem	2499.48	BR21_2012	0.708749	0.708774	Manaus	2428.74	BR16_2012	0.708641	0.708666	Belem	2599.04	BR1_2012	0.708823	0.708848	Belem	1975.48	BR25_2012	0.713627	0.713652	Manaus	2313.46	BR24_2012	0.7319	0.731926	Manaus	3576.3	BR26_2012	0.708689	0.708714	Manaus	2171.98	BR3_2012	0.709265	0.70929	Belem	2266.3	BR6_2012	0.709298	0.709365	Belem
2371.1	BR12_2012	0.709074	0.709086	Belem	2489	BR14_2012	0.710514	0.710527	Belem	2496.86	BR21_2012	0.709209	0.709234	Manaus	2426.12	BR16_2012	0.709044	0.709069	Belem	2596.42	BR1_2012	0.708859	0.708884	Belem	1972.86	BR25_2012	0.715241	0.715267	Manaus	2310.84	BR24_2012	0.732103	0.732129	Manaus	3573.68	BR26_2012	0.713504	0.713529	Manaus	2169.36	BR3_2012	0.709237	0.709262	Belem	2263.68	BR6_2012	0.710044	0.71011	Belem
2368.48	BR12_2012	0.708992	0.709005	Belem	2486.38	BR14_2012	0.708999	0.709011	Belem	2494.24	BR21_2012	0.710107	0.710132	Manaus	2423.5	BR16_2012	0.709128	0.709153	Belem	2593.8	BR1_2012	0.709755	0.70978	Belem	1970.24	BR25_2012	0.714624	0.714649	Manaus	2308.22	BR24_2012	0.732251	0.732277	Manaus	3571.06	BR26_2012	0.709431	0.709456	Manaus	2166.74	BR3_2012	0.708971	0.708996	Belem	2261.06	BR6_2012	0.710031	0.710097	Belem
2365.86	BR12_2012	0.709327	0.709339	Belem	2483.76	BR14_2012	0.709427	0.709439	Belem	2491.62	BR21_2012	0.708884	0.708909	Manaus	2420.88	BR16_2012	0.70845	0.708475	Belem	2591.18	BR1_2012	0.709269	0.709294	Belem	1967.62	BR25_2012	0.7166	0.716625	Manaus	2305.6	BR24_2012	0.732741	0.732767	Manaus	3568.44	BR26_2012	0.696871	0.696895	Manaus	2164.12	BR3_2012	0.709255	0.70928	Belem	2258.44	BR6_2012	0.7094	0.709467	Belem
2363.24	BR12_2012	0.708994	0.709006	Belem	2481.14	BR14_2012	0.709151	0.709164	Belem	2489	BR21_2012	0.70955	0.709575	Manaus	2418.26	BR16_2012	0.709941	0.709966	Belem	2588.56	BR1_2012	0.708762	0.708787	Belem	1965	BR25_2012	0.716335	0.716361	Manaus	2302.98	BR24_2012	0.73281	0.732835	Manaus	3565.82	BR26_2012	0.71148	0.711505	Manaus	2161.5	BR3_2012	0.709548	0.709573	Belem	2255.82	BR6_2012	0.708265	0.708332	Belem
2360.62	BR12_2012	0.709413	0.709425	Belem	2478.52	BR14_2012	0.709067	0.709079	Belem	2486.38	BR21_2012	0.709548	0.709573	Manaus	2415.64	BR16_2012	0.709617	0.709642	Belem	2585.94	BR1_2012	0.709252	0.709277	Belem	1962.38	BR25_2012	0.714403	0.714429	Manaus	2300.36	BR24_2012	0.731775	0.731801	Manaus	3563.2	BR26_2012	0.711135	0.71116	Manaus	2158.88	BR3_2012	0.709651	0.709676	Belem	2253.2	BR6_2012	0.708779	0.708846	Belem
2358	BR12_2012	0.709415	0.709427	Belem	2475.9	BR14_2012	0.709309	0.709321	Belem	2483.76	BR21_2012	0.71012	0.710145	Manaus	2413.02	BR16_2012	0.709373	0.709398	Belem	2583.32	BR1_2012	0.709	0.709025	Belem	1959.76	BR25_2012	0.715348	0.715373	Manaus	2297.74	BR24_2012	0.731986	0.732012	Manaus	3560.58	BR26_2012	0.717248	0.717274	Manaus	2156.26	BR3_2012	0.709471	0.709496	Belem	2250.58	BR6_2012	0.707914	0.707981	Belem
2355.38	BR12_2012	0.709553	0.709565	Belem	2473.28	BR14_2012	0.709674	0.709687	Belem	2481.14	BR21_2012	0.709004	0.709029	Manaus	2410.4	BR16_2012	0.709098	0.709123	Belem	2580.7	BR1_2012	0.709227	0.709252	Belem	1957.14	BR25_2012	0.713855	0.71388	Manaus	2295.12	BR24_2012	0.730792	0.730818	Manaus	3557.96	BR26_2012	0.709836	0.709861	Manaus	2153.64	BR3_2012	0.709455	0.70948	Belem	2247.96	BR6_2012	0.709715	0.709781	Belem
2352.76	BR12_2012	0.707657	0.707669	Belem	2470.66	BR14_2012	0.709958	0.70997	Belem	2478.52	BR21_2012	0.709402	0.709427	Manaus	2407.78	BR16_2012	0.708853	0.708878	Belem	2578.08	BR1_2012	0.708998	0.709023	Belem	1954.52	BR25_2012	0.715948	0.715973	Manaus	2292.5	BR24_2012	0.732308	0.732333	Manaus	3555.34	BR26_2012	0.713963	0.713988	Manaus	2151.02	BR3_2012	0.709313	0.709338	Belem	2245.34	BR6_2012	0.708872	0.708938	Belem
2350.14	BR12_2012	0.708891	0.708903	Belem	2468.04	BR14_2012	0.708826	0.708839	Belem	2475.9	BR21_2012	0.709575	0.7096	Manaus	2405.16	BR16_2012	0.709428	0.709453	Belem	2575.46	BR1_2012	0.709197	0.709222	Belem	1951.9	BR25_2012	0.717154	0.717179	Manaus	2289.88	BR24_2012	0.732787	0.732813	Manaus	3552.72	BR26_2012	0.70481	0.704835	Manaus	2148.4	BR3_2012	0.709108	0.709133	Belem	2242.72	BR6_2012	0.710063	0.71013	Belem
2347.52	BR12_2012	0.709331	0.709343	Belem	2465.42	BR14_2012	0.709664	0.709677	Belem	2473.28	BR21_2012	0.709257	0.709282	Manaus	2402.54	BR16_2012	0.709524	0.709549	Belem	2572.84	BR1_2012	0.709487	0.709512	Belem	1949.28	BR25_2012	0.715673	0.715698	Manaus	2287.26	BR24_2012	0.733242	0.733268	Manaus	3550.1	BR26_2012	0.702034	0.702058	Manaus	2145.78	BR3_2012	0.709014	0.709039	Belem	2240.1	BR6_2012	0.708324	0.708391	Belem
2344.9	BR12_2012	0.708802	0.708815	Belem	2462.8	BR14_2012	0.709382	0.709394	Belem	2470.66	BR21_2012	0.708982	0.709007	Manaus	2399.92	BR16_2012	0.707397	0.707421	Belem	2570.22	BR1_2012	0.709565	0.70959	Belem	1946.66	BR25_2012	0.715195	0.715221	Manaus	2284.64	BR24_2012	0.733089	0.733115	Manaus	3547.48	BR26_2012	0.718213	0.718239	Manaus	2143.16	BR3_2012	0.709394	0.709419	Belem	2237.48	BR6_2012	0.707614	0.707681	Belem
2342.28	BR12_2012	0.709349	0.709362	Belem	2460.18	BR14_2012	0.709696	0.709709	Belem	2468.04	BR21_2012	0.709752	0.709777	Manaus	2397.3	BR16_2012	0.70875	0.708775	Belem	2567.6	BR1_2012	0.709456	0.709481	Belem	1944.04	BR25_2012	0.716007	0.716032	Manaus	2282.02	BR24_2012	0.732558	0.732584	Manaus	3544.86	BR26_2012	0.711862	0.711887	Manaus	2140.54	BR3_2012	0.709356	0.709381	Belem	2234.86	BR6_2012	0.709186	0.709253	Belem
2339.66	BR12_2012	0.709409	0.709422	Belem	2457.56	BR14_2012	0.7097	0.709712	Belem	2465.42	BR21_2012	0.708337	0.708362	Manaus	2394.68	BR16_2012	0.708543	0.708568	Belem	2564.98	BR1_2012	0.708921	0.708946	Belem	1941.42	BR25_2012	0.716696	0.716721	Manaus	2279.4	BR24_2012	0.733351	0.733377	Manaus	3542.24	BR26_2012	0.714869	0.714894	Manaus	2137.92	BR3_2012	0.710091	0.710116	Belem	2232.24	BR6_2012	0.709612	0.709679	Belem
2337.04	BR12_2012	0.709163	0.709176	Belem	2454.94	BR14_2012	0.710051	0.710063	Belem	2462.8	BR21_2012	0.709382	0.709407	Manaus	2392.06	BR16_2012	0.709751	0.709777	Belem	2562.36	BR1_2012	0.709512	0.709537	Belem	1938.8	BR25_2012	0.715344	0.715369	Manaus	2276.78	BR24_2012	0.733057	0.733083	Manaus	3539.62	BR26_2012	0.709146	0.709171	Manaus	2135.3	BR3_2012	0.709376	0.709401	Belem	2229.62	BR6_2012	0.708793	0.70886	Belem
2334.42	BR12_2012	0.709253	0.709266	Belem	2452.32	BR14_2012	0.708913	0.708926	Belem	2460.18	BR21_2012	0.709547	0.709572	Manaus	2389.44	BR16_2012	0.709326	0.709351	Belem	2559.74	BR1_2012	0.709308	0.709333	Belem	1936.18	BR25_2012	0.714592	0.714617	Manaus	2274.16	BR24_2012	0.734201	0.734226	Manaus	3537	BR26_2012	0.70989	0.709915	Manaus	2132.68	BR3_2012	0.70931	0.709335	Belem	2227	BR6_2012	0.708183	0.708249	Belem
2331.8	BR12_2012	0.708488	0.7085	Belem	2449.7	BR14_2012	0.709507	0.70952	Belem	2457.56	BR21_2012	0.708981	0.709005	Manaus	2386.82	BR16_2012	0.70905	0.709075	Belem	2557.12	BR1_2012	0.709504	0.709529	Belem	1933.56	BR25_2012	0.717181	0.717206	Manaus	2271.54	BR24_2012	0.733028	0.733053	Manaus	3534.38	BR26_2012	0.706859	0.706884	Manaus	2130.06	BR3_2012	0.708766	0.708791	Belem	2224.38	BR6_2012	0.708732	0.708799	Belem
2329.18	BR12_2012	0.709284	0.709296	Belem	2447.08	BR14_2012	0.708865	0.708878	Belem	2454.94	BR21_2012	0.709051	0.709076	Manaus	2384.2	BR16_2012	0.709031	0.709056	Belem	2554.5	BR1_2012	0.709858	0.709883	Belem	1930.94	BR25_2012	0.717879	0.717904	Manaus	2268.92	BR24_2012	0.734114	0.73414	Manaus	3531.76	BR26_2012	0.722886	0.722911	Manaus	2127.44	BR3_2012	0.709198	0.709223	Belem	2221.76	BR6_2012	0.709618	0.709684	Belem
2326.56	BR12_2012	0.709074	0.709087	Belem	2444.46	BR14_2012	0.708892	0.708904	Belem	2452.32	BR21_2012	0.709352	0.709377	Manaus	2381.58	BR16_2012	0.709088	0.709113	Belem	2551.88	BR1_2012	0.709779	0.709804	Belem	1928.32	BR25_2012	0.71779	0.717816	Manaus	2266.3	BR24_2012	0.732736	0.732762	Manaus	3529.14	BR26_2012	0.705125	0.70515	Manaus	2124.82	BR3_2012	0.709484	0.709509	Belem	2219.14	BR6_2012	0.708414	0.70848	Belem
2323.94	BR12_2012	0.709587	0.7096	Belem	2441.84	BR14_2012	0.708156	0.708169	Belem	2449.7	BR21_2012	0.708636	0.708661	Manaus	2378.96	BR16_2012	0.708766	0.708791	Belem	2549.26	BR1_2012	0.709608	0.709633	Belem	1925.7	BR25_2012	0.715385	0.715411	Manaus	2263.68	BR24_2012	0.73411	0.734136	Manaus	3526.52	BR26_2012	0.715711	0.715737	Manaus	2122.2	BR3_2012	0.709358	0.709383	Belem	2216.52	BR6_2012	0.708511	0.708578	Belem
2321.32	BR12_2012	0.709591	0.709603	Belem	2439.22	BR14_2012	0.707083	0.707095	Belem	2447.08	BR21_2012	0.709743	0.709768	Manaus	2376.34	BR16_2012	0.710049	0.710074	Belem	2546.64	BR1_2012	0.709823	0.709848	Belem	1923.08	BR25_2012	0.716739	0.716764	Manaus	2261.06	BR24_2012	0.732519	0.732545	Manaus	3523.9	BR26_2012	0.707632	0.707657	Manaus	2119.58	BR3_2012	0.709084	0.709109	Belem	2213.9	BR6_2012	0.710291	0.710358	Belem
2318.7	BR12_2012	0.709594	0.709606	Belem	2436.6	BR14_2012	0.709057	0.70907	Belem	2444.46	BR21_2012	0.709161	0.709186	Manaus	2373.72	BR16_2012	0.709513	0.709538	Belem	2544.02	BR1_2012	0.708856	0.708881	Belem	1920.46	BR25_2012	0.715152	0.715177	Manaus	2258.44	BR24_2012	0.732665	0.732691	Manaus	3521.28	BR26_2012	0.714324	0.714349	Manaus	2116.96	BR3_2012	0.709157	0.709182	Belem	2211.28	BR6_2012	0.709587	0.709653	Belem
2316.08	BR12_2012	0.709138	0.709151	Belem	2433.98	BR14_2012	0.709445	0.709458	Belem	2441.84	BR21_2012	0.708933	0.708958	Manaus	2371.1	BR16_2012	0.709562	0.709587	Belem	2541.4	BR1_2012	0.709544	0.709569	Belem	1917.84	BR25_2012	0.717142	0.717168	Manaus	2255.82	BR24_2012	0.732434	0.73246	Manaus	3518.66	BR26_2012	0.70856	0.708585	Manaus	2114.34	BR3_2012	0.709479	0.709504	Belem	2208.66	BR6_2012	0.708931	0.708998	Belem
2313.46	BR12_2012	0.709212	0.709224	Belem	2431.36	BR14_2012	0.709165	0.709178	Belem	2439.22	BR21_2012	0.709142	0.709167	Manaus	2368.48	BR16_2012	0.708773	0.708798	Belem	2538.78	BR1_2012	0.709898	0.709923	Belem	1915.22	BR25_2012	0.713331	0.713356	Manaus	2253.2	BR24_2012	0.732733	0.732759	Manaus	3516.04	BR26_2012	0.706928	0.706953	Manaus	2111.72	BR3_2012	0.709564	0.709589	Belem	2206.04	BR6_2012	0.70886	0.708926	Belem
2310.84	BR12_2012	0.709364	0.709377	Belem	2428.74	BR14_2012	0.708848	0.70886	Belem	2436.6	BR21_2012	0.70925	0.709275	Manaus	2365.86	BR16_2012	0.709385	0.70941	Belem	2536.16	BR1_2012	0.709374	0.709399	Belem	1912.6	BR25_2012	0.715166	0.715191	Manaus	2250.58	BR24_2012	0.733677	0.733703	Manaus	3513.42	BR26_2012	0.707694	0.707719	Manaus	2109.1	BR3_2012	0.708929	0.708954	Belem	2203.42	BR6_2012	0.708868	0.708935	Belem
2308.22	BR12_2012	0.709246	0.709258	Belem	2426.12	BR14_2012	0.708557	0.708569	Belem	2433.98	BR21_2012	0.709383	0.709408	Manaus	2363.24	BR16_2012	0.709082	0.709107	Belem	2533.54	BR1_2012	0.708605	0.70863	Belem	1909.98	BR25_2012	0.714731	0.714756	Manaus	2247.96	BR24_2012	0.733797	0.733823	Manaus	3510.8	BR26_2012	0.72025	0.720276	Manaus	2106.48	BR3_2012	0.70889	0.708915	Belem	2200.8	BR6_2012	0.708169	0.708236	Belem
2305.6	BR12_2012	0.709914	0.709926	Belem	2423.5	BR14_2012	0.709134	0.709147	Belem	2431.36	BR21_2012	0.709701	0.709726	Manaus	2360.62	BR16_2012	0.70898	0.709005	Belem	2530.92	BR1_2012	0.708612	0.708637	Belem	1907.36	BR25_2012	0.715341	0.715366	Manaus	2245.34	BR24_2012	0.733674	0.7337	Manaus	3508.18	BR26_2012	0.714624	0.714649	Manaus	2103.86	BR3_2012	0.70906	0.709085	Belem	2198.18	BR6_2012	0.709047	0.709114	Belem
2302.98	BR12_2012	0.709744	0.709757	Belem	2420.88	BR14_2012	0.70946	0.709473	Belem	2428.74	BR21_2012	0.709346	0.709371	Manaus	2358	BR16_2012	0.709117	0.709142	Belem	2528.3	BR1_2012	0.709682	0.709707	Belem	1904.74	BR25_2012	0.717293	0.717318	Manaus	2242.72	BR24_2012	0.733771	0.733797	Manaus	3505.56	BR26_2012	0.716956	0.716981	Manaus	2101.24	BR3_2012	0.709122	0.709147	Belem	2195.56	BR6_2012	0.709746	0.709813	Belem
2300.36	BR12_2012	0.709118	0.709131	Belem	2418.26	BR14_2012	0.70926	0.709272	Belem	2426.12	BR21_2012	0.709466	0.709491	Manaus	2355.38	BR16_2012	0.709136	0.709161	Belem	2525.68	BR1_2012	0.709371	0.709396	Belem	1902.12	BR25_2012	0.712126	0.712151	Manaus	2240.1	BR24_2012	0.733293	0.733319	Manaus	3502.94	BR26_2012	0.713044	0.713069	Manaus	2098.62	BR3_2012	0.708961	0.708986	Belem	2192.94	BR6_2012	0.710318	0.710385	Belem
2297.74	BR12_2012	0.708914	0.708926	Belem	2415.64	BR14_2012	0.709132	0.709145	Belem	2423.5	BR21_2012	0.709446	0.709471	Manaus	2352.76	BR16_2012	0.70956	0.709585	Belem	2523.06	BR1_2012	0.709695	0.70972	Belem	1899.5	BR25_2012	0.714758	0.714783	Manaus	2237.48	BR24_2012	0.73342	0.733446	Manaus	3500.32	BR26_2012	0.713148	0.713173	Manaus	2096	BR3_2012	0.708426	0.708451	Belem	2190.32	BR6_2012	0.708842	0.708909	Belem
2295.12	BR12_2012	0.708465	0.708478	Belem	2413.02	BR14_2012	0.709286	0.709299	Belem	2420.88	BR21_2012	0.708509	0.708534	Manaus	2350.14	BR16_2012	0.709211	0.709236	Belem	2520.44	BR1_2012	0.709421	0.709446	Belem	1896.88	BR25_2012	0.714315	0.71434	Manaus	2234.86	BR24_2012	0.732716	0.732741	Manaus	3497.7	BR26_2012	0.713999	0.714024	Manaus	2093.38	BR3_2012	0.708646	0.708671	Belem	2187.7	BR6_2012	0.709138	0.709205	Belem
2292.5	BR12_2012	0.709039	0.709052	Belem	2410.4	BR14_2012	0.70983	0.709842	Belem	2418.26	BR21_2012	0.709402	0.709427	Manaus	2347.52	BR16_2012	0.709815	0.70984	Belem	2517.82	BR1_2012	0.709271	0.709296	Belem	1894.26	BR25_2012	0.714684	0.714709	Manaus	2232.24	BR24_2012	0.732371	0.732397	Manaus	3495.08	BR26_2012	0.70617	0.706195	Manaus	2090.76	BR3_2012	0.709354	0.709379	Belem	2185.08	BR6_2012	0.708891	0.708958	Belem
2289.88	BR12_2012	0.709113	0.709125	Belem	2407.78	BR14_2012	0.709064	0.709076	Belem	2415.64	BR21_2012	0.709282	0.709307	Manaus	2344.9	BR16_2012	0.709395	0.70942	Belem	2515.2	BR1_2012	0.709216	0.709241	Belem	1891.64	BR25_2012	0.71457	0.714595	Manaus	2229.62	BR24_2012	0.733116	0.733142	Manaus	3492.46	BR26_2012	0.703973	0.703998	Manaus	2088.14	BR3_2012	0.709733	0.709758	Belem	2182.46	BR6_2012	0.708772	0.708839	Belem
2287.26	BR12_2012	0.709453	0.709465	Belem	2405.16	BR14_2012	0.70883	0.708842	Belem	2413.02	BR21_2012	0.708537	0.708562	Manaus	2342.28	BR16_2012	0.708954	0.708979	Belem	2512.58	BR1_2012	0.709252	0.709277	Belem	1889.02	BR25_2012	0.714699	0.714724	Manaus	2227	BR24_2012	0.733301	0.733327	Manaus	3489.84	BR26_2012	0.715477	0.715502	Manaus	2085.52	BR3_2012	0.709117	0.709142	Belem	2179.84	BR6_2012	0.708235	0.708302	Belem
2284.64	BR12_2012	0.709441	0.709453	Belem	2402.54	BR14_2012	0.709704	0.709717	Belem	2410.4	BR21_2012	0.70882	0.708845	Manaus	2339.66	BR16_2012	0.709022	0.709047	Belem	2509.96	BR1_2012	0.708566	0.708591	Belem	1886.4	BR25_2012	0.712611	0.712636	Manaus	2224.38	BR24_2012	0.73216	0.732185	Manaus	3487.22	BR26_2012	0.710702	0.710727	Manaus	2082.9	BR3_2012	0.70937	0.709395	Belem	2177.22	BR6_2012	0.709183	0.70925	Belem
2282.02	BR12_2012	0.709302	0.709315	Belem	2399.92	BR14_2012	0.709836	0.709849	Belem	2407.78	BR21_2012	0.708922	0.708947	Manaus	2337.04	BR16_2012	0.708549	0.708574	Belem	2507.34	BR1_2012	0.709052	0.709077	Belem	1883.78	BR25_2012	0.715047	0.715072	Manaus	2221.76	BR24_2012	0.732313	0.732339	Manaus	3484.6	BR26_2012	0.70876	0.708785	Manaus	2080.28	BR3_2012	0.709269	0.709294	Belem	2174.6	BR6_2012	0.709533	0.7096	Belem
2279.4	BR12_2012	0.709011	0.709023	Belem	2397.3	BR14_2012	0.709706	0.709718	Belem	2405.16	BR21_2012	0.709335	0.70936	Manaus	2334.42	BR16_2012	0.708926	0.708951	Belem	2504.72	BR1_2012	0.709575	0.7096	Belem	1881.16	BR25_2012	0.715212	0.715238	Manaus	2219.14	BR24_2012	0.732551	0.732577	Manaus	3481.98	BR26_2012	0.71579	0.715815	Manaus	2077.66	BR3_2012	0.709729	0.709754	Belem	2171.98	BR6_2012	0.709073	0.709139	Belem
2276.78	BR12_2012	0.709299	0.709311	Belem	2394.68	BR14_2012	0.709918	0.709931	Belem	2402.54	BR21_2012	0.709668	0.709693	Manaus	2331.8	BR16_2012	0.709311	0.709336	Belem	2502.1	BR1_2012	0.709362	0.709387	Belem	1878.54	BR25_2012	0.715088	0.715113	Manaus	2216.52	BR24_2012	0.732621	0.732647	Manaus	3479.36	BR26_2012	0.70551	0.705535	Manaus	2075.04	BR3_2012	0.708778	0.708803	Belem	2169.36	BR6_2012	0.708561	0.708628	Belem
2274.16	BR12_2012	0.709625	0.709637	Belem	2392.06	BR14_2012	0.70886	0.708872	Belem	2399.92	BR21_2012	0.709077	0.709102	Manaus	2329.18	BR16_2012	0.709092	0.709117	Belem	2499.48	BR1_2012	0.709789	0.709814	Belem	1875.92	BR25_2012	0.714991	0.715016	Manaus	2213.9	BR24_2012	0.73489	0.734916	Manaus	3476.74	BR26_2012	0.708766	0.708791	Manaus	2072.42	BR3_2012	0.708917	0.708942	Belem	2166.74	BR6_2012	0.708871	0.708937	Belem
2271.54	BR12_2012	0.708864	0.708876	Belem	2389.44	BR14_2012	0.709206	0.709218	Belem	2397.3	BR21_2012	0.708968	0.708993	Manaus	2326.56	BR16_2012	0.709742	0.709767	Belem	2496.86	BR1_2012	0.709298	0.709323	Belem	1873.3	BR25_2012	0.71281	0.712835	Manaus	2211.28	BR24_2012	0.733239	0.733265	Manaus	3474.12	BR26_2012	0.722123	0.722149	Manaus	2069.8	BR3_2012	0.709241	0.709266	Belem	2164.12	BR6_2012	0.708636	0.708703	Belem
2268.92	BR12_2012	0.708611	0.708624	Belem	2386.82	BR14_2012	0.708555	0.708567	Belem	2394.68	BR21_2012	0.708445	0.70847	Manaus	2323.94	BR16_2012	0.709144	0.709169	Belem	2494.24	BR1_2012	0.70929	0.709315	Belem	1870.68	BR25_2012	0.715231	0.715257	Manaus	2208.66	BR24_2012	0.732465	0.732491	Manaus	3471.5	BR26_2012	0.709851	0.709876	Manaus	2067.18	BR3_2012	0.708635	0.70866	Belem	2161.5	BR6_2012	0.709231	0.709298	Belem
2266.3	BR12_2012	0.709537	0.709549	Belem	2384.2	BR14_2012	0.708442	0.708455	Belem	2392.06	BR21_2012	0.708919	0.708944	Manaus	2321.32	BR16_2012	0.709419	0.709444	Belem	2491.62	BR1_2012	0.709365	0.70939	Belem	1868.06	BR25_2012	0.714542	0.714568	Manaus	2206.04	BR24_2012	0.733462	0.733488	Manaus	3468.88	BR26_2012	0.720779	0.720804	Manaus	2064.56	BR3_2012	0.709114	0.709139	Belem	2158.88	BR6_2012	0.70893	0.708996	Belem
2263.68	BR12_2012	0.709662	0.709674	Belem	2381.58	BR14_2012	0.709673	0.709685	Belem	2389.44	BR21_2012	0.709445	0.70947	Manaus	2318.7	BR16_2012	0.709918	0.709943	Belem	2489	BR1_2012	0.70994	0.709965	Belem	1865.44	BR25_2012	0.714233	0.714258	Manaus	2203.42	BR24_2012	0.732475	0.7325	Manaus	3466.26	BR26_2012	0.708476	0.708501	Manaus	2061.94	BR3_2012	0.709224	0.709249	Belem	2156.26	BR6_2012	0.709355	0.709422	Belem
2261.06	BR12_2012	0.709636	0.709649	Belem	2378.96	BR14_2012	0.709248	0.70926	Belem	2386.82	BR21_2012	0.709695	0.70972	Manaus	2316.08	BR16_2012	0.70916	0.709185	Belem	2486.38	BR1_2012	0.709835	0.70986	Belem	1862.82	BR25_2012	0.713674	0.713699	Manaus	2200.8	BR24_2012	0.733923	0.733949	Manaus	3463.64	BR26_2012	0.715338	0.715363	Manaus	2059.32	BR3_2012	0.709191	0.709216	Belem	2153.64	BR6_2012	0.70928	0.709346	Belem
2258.44	BR12_2012	0.709355	0.709368	Belem	2376.34	BR14_2012	0.709587	0.7096	Belem	2384.2	BR21_2012	0.709644	0.709669	Manaus	2313.46	BR16_2012	0.708905	0.70893	Belem	2483.76	BR1_2012	0.709634	0.709659	Belem	1860.2	BR25_2012	0.715314	0.715339	Manaus	2198.18	BR24_2012	0.732704	0.732729	Manaus	3461.02	BR26_2012	0.713901	0.713926	Manaus	2056.7	BR3_2012	0.709008	0.709033	Belem	2151.02	BR6_2012	0.708905	0.708972	Belem
2255.82	BR12_2012	0.709229	0.709241	Belem	2373.72	BR14_2012	0.709907	0.709919	Belem	2381.58	BR21_2012	0.709606	0.709631	Manaus	2310.84	BR16_2012	0.709856	0.709881	Belem	2481.14	BR1_2012	0.708914	0.708939	Belem	1857.58	BR25_2012	0.714687	0.714713	Manaus	2195.56	BR24_2012	0.73328	0.733306	Manaus	3458.4	BR26_2012	0.708534	0.708559	Manaus	2054.08	BR3_2012	0.709656	0.709681	Belem	2148.4	BR6_2012	0.710015	0.710082	Belem
2253.2	BR12_2012	0.708579	0.708591	Belem	2371.1	BR14_2012	0.70976	0.709772	Belem	2378.96	BR21_2012	0.709612	0.709637	Manaus	2308.22	BR16_2012	0.709368	0.709393	Belem	2478.52	BR1_2012	0.709132	0.709157	Belem	1854.96	BR25_2012	0.714579	0.714604	Manaus	2192.94	BR24_2012	0.733393	0.733419	Manaus	3455.78	BR26_2012	0.710368	0.710393	Manaus	2051.46	BR3_2012	0.709222	0.709247	Belem	2145.78	BR6_2012	0.709419	0.709485	Belem
2250.58	BR12_2012	0.709442	0.709454	Belem	2368.48	BR14_2012	0.709564	0.709577	Belem	2376.34	BR21_2012	0.708907	0.708932	Manaus	2305.6	BR16_2012	0.709446	0.709471	Belem	2475.9	BR1_2012	0.709054	0.709079	Belem	1852.34	BR25_2012	0.713873	0.713898	Manaus	2190.32	BR24_2012	0.734016	0.734042	Manaus	3453.16	BR26_2012	0.704928	0.704953	Manaus	2048.84	BR3_2012	0.709571	0.709596	Belem	2143.16	BR6_2012	0.708417	0.708484	Belem
2247.96	BR12_2012	0.708772	0.708784	Belem	2365.86	BR14_2012	0.708904	0.708917	Belem	2373.72	BR21_2012	0.708937	0.708962	Manaus	2302.98	BR16_2012	0.709462	0.709487	Belem	2473.28	BR1_2012	0.708885	0.70891	Belem	1849.72	BR25_2012	0.71581	0.715835	Manaus	2187.7	BR24_2012	0.732372	0.732398	Manaus	3450.54	BR26_2012	0.719435	0.719461	Manaus	2046.22	BR3_2012	0.708727	0.708752	Belem	2140.54	BR6_2012	0.709494	0.709561	Belem
2245.34	BR12_2012	0.709311	0.709324	Belem	2363.24	BR14_2012	0.709004	0.709016	Belem	2371.1	BR21_2012	0.709451	0.709476	Manaus	2300.36	BR16_2012	0.70997	0.709995	Belem	2470.66	BR1_2012	0.709644	0.709669	Belem	1847.1	BR25_2012	0.714189	0.714214	Manaus	2185.08	BR24_2012	0.733231	0.733257	Manaus	3447.92	BR26_2012	0.717541	0.717566	Manaus	2043.6	BR3_2012	0.708763	0.708788	Belem	2137.92	BR6_2012	0.709612	0.709679	Belem
2242.72	BR12_2012	0.709151	0.709164	Belem	2360.62	BR14_2012	0.709156	0.709169	Belem	2368.48	BR21_2012	0.709541	0.709566	Manaus	2297.74	BR16_2012	0.709036	0.709061	Belem	2468.04	BR1_2012	0.709314	0.709339	Belem	1844.48	BR25_2012	0.713758	0.713784	Manaus	2182.46	BR24_2012	0.733177	0.733203	Manaus	3445.3	BR26_2012	0.711357	0.711382	Manaus	2040.98	BR3_2012	0.70906	0.709085	Belem	2135.3	BR6_2012	0.709456	0.709523	Belem
2240.1	BR12_2012	0.709882	0.709895	Belem	2358	BR14_2012	0.70938	0.709392	Belem	2365.86	BR21_2012	0.709003	0.709028	Manaus	2295.12	BR16_2012	0.709454	0.709479	Belem	2465.42	BR1_2012	0.709563	0.709588	Belem	1841.86	BR25_2012	0.715143	0.715168	Manaus	2179.84	BR24_2012	0.733721	0.733747	Manaus	3442.68	BR26_2012	0.710145	0.71017	Manaus	2038.36	BR3_2012	0.709259	0.709284	Belem	2132.68	BR6_2012	0.709245	0.709312	Belem
2237.48	BR12_2012	0.709406	0.709418	Belem	2355.38	BR14_2012	0.709031	0.709043	Belem	2363.24	BR21_2012	0.709063	0.709088	Manaus	2292.5	BR16_2012	0.70906	0.709085	Belem	2462.8	BR1_2012	0.709627	0.709652	Belem	1839.24	BR25_2012	0.714558	0.714583	Manaus	2177.22	BR24_2012	0.73378	0.733806	Manaus	3440.06	BR26_2012	0.707841	0.707866	Manaus	2035.74	BR3_2012	0.709144	0.709169	Belem	2130.06	BR6_2012	0.708588	0.708655	Belem
2234.86	BR12_2012	0.708608	0.708621	Belem	2352.76	BR14_2012	0.708821	0.708833	Belem	2360.62	BR21_2012	0.708979	0.709004	Manaus	2289.88	BR16_2012	0.709284	0.709309	Belem	2460.18	BR1_2012	0.709643	0.709668	Belem	1836.62	BR25_2012	0.713105	0.713131	Manaus	2174.6	BR24_2012	0.73266	0.732686	Manaus	3437.44	BR26_2012	0.706244	0.706269	Manaus	2033.12	BR3_2012	0.709137	0.709162	Belem	2127.44	BR6_2012	0.708989	0.709055	Belem
2232.24	BR12_2012	0.709484	0.709496	Belem	2350.14	BR14_2012	0.709749	0.709761	Belem	2358	BR21_2012	0.708972	0.708997	Manaus	2287.26	BR16_2012	0.709439	0.709464	Belem	2457.56	BR1_2012	0.708779	0.708804	Belem	1834	BR25_2012	0.712482	0.712507	Manaus	2171.98	BR24_2012	0.733353	0.733379	Manaus	3434.82	BR26_2012	0.707386	0.707411	Manaus	2030.5	BR3_2012	0.709324	0.709349	Belem	2124.82	BR6_2012	0.708506	0.708572	Belem
2229.62	BR12_2012	0.709917	0.70993	Belem	2347.52	BR14_2012	0.710004	0.710016	Belem	2355.38	BR21_2012	0.708916	0.708941	Manaus	2284.64	BR16_2012	0.709504	0.709529	Belem	2454.94	BR1_2012	0.708677	0.708702	Belem	1831.38	BR25_2012	0.714237	0.714263	Manaus	2169.36	BR24_2012	0.73378	0.733806	Manaus	3432.2	BR26_2012	0.71488	0.714905	Manaus	2027.88	BR3_2012	0.709285	0.70931	Belem	2122.2	BR6_2012	0.709323	0.709389	Belem
2227	BR12_2012	0.709129	0.709142	Belem	2344.9	BR14_2012	0.709068	0.709081	Belem	2352.76	BR21_2012	0.709257	0.709282	Manaus	2282.02	BR16_2012	0.709167	0.709192	Belem	2452.32	BR1_2012	0.708686	0.708711	Belem	1828.76	BR25_2012	0.715912	0.715937	Manaus	2166.74	BR24_2012	0.733257	0.733283	Manaus	3429.58	BR26_2012	0.710283	0.710308	Manaus	2025.26	BR3_2012	0.709417	0.709442	Belem	2119.58	BR6_2012	0.708475	0.708542	Belem
2224.38	BR12_2012	0.709636	0.709648	Belem	2342.28	BR14_2012	0.708667	0.708679	Belem	2350.14	BR21_2012	0.709417	0.709442	Manaus	2279.4	BR16_2012	0.709498	0.709523	Belem	2449.7	BR1_2012	0.708988	0.709013	Belem	1826.14	BR25_2012	0.714145	0.71417	Manaus	2164.12	BR24_2012	0.733337	0.733363	Manaus	3426.96	BR26_2012	0.709889	0.709914	Manaus	2022.64	BR3_2012	0.709405	0.70943	Belem	2116.96	BR6_2012	0.70806	0.708127	Belem
2221.76	BR12_2012	0.70933	0.709343	Belem	2339.66	BR14_2012	0.709255	0.709267	Belem	2347.52	BR21_2012	0.710105	0.71013	Manaus	2276.78	BR16_2012	0.709139	0.709164	Belem	2447.08	BR1_2012	0.709129	0.709154	Belem	1823.52	BR25_2012	0.714066	0.714091	Manaus	2161.5	BR24_2012	0.732521	0.732547	Manaus	3424.34	BR26_2012	0.71027	0.710295	Manaus	2020.02	BR3_2012	0.709253	0.709278	Belem	2114.34	BR6_2012	0.708931	0.708998	Belem
2219.14	BR12_2012	0.708895	0.708907	Belem	2337.04	BR14_2012	0.708551	0.708563	Belem	2344.9	BR21_2012	0.708707	0.708732	Manaus	2274.16	BR16_2012	0.709119	0.709144	Belem	2444.46	BR1_2012	0.709494	0.709519	Belem	1820.9	BR25_2012	0.713848	0.713874	Manaus	2158.88	BR24_2012	0.732968	0.732994	Manaus	3421.72	BR26_2012	0.713184	0.713209	Manaus	2017.4	BR3_2012	0.708764	0.708789	Belem	2111.72	BR6_2012	0.709265	0.709332	Belem
2216.52	BR12_2012	0.708784	0.708797	Belem	2334.42	BR14_2012	0.708936	0.708949	Belem	2342.28	BR21_2012	0.708994	0.709019	Manaus	2271.54	BR16_2012	0.708854	0.708879	Belem	2441.84	BR1_2012	0.709724	0.709749	Belem	1818.28	BR25_2012	0.71455	0.714575	Manaus	2156.26	BR24_2012	0.732853	0.732879	Manaus	3419.1	BR26_2012	0.707684	0.707709	Manaus	2014.78	BR3_2012	0.708951	0.708976	Belem	2109.1	BR6_2012	0.709112	0.709179	Belem
2213.9	BR12_2012	0.7091	0.709113	Belem	2331.8	BR14_2012	0.70907	0.709082	Belem	2339.66	BR21_2012	0.709041	0.709066	Manaus	2268.92	BR16_2012	0.708972	0.708997	Belem	2439.22	BR1_2012	0.70949	0.709515	Belem	1815.66	BR25_2012	0.712618	0.712643	Manaus	2153.64	BR24_2012	0.73335	0.733376	Manaus	3416.48	BR26_2012	0.713117	0.713142	Manaus	2012.16	BR3_2012	0.709249	0.709274	Belem	2106.48	BR6_2012	0.709784	0.709851	Belem
2211.28	BR12_2012	0.708993	0.709005	Belem	2329.18	BR14_2012	0.708362	0.708374	Belem	2337.04	BR21_2012	0.709502	0.709527	Manaus	2266.3	BR16_2012	0.709349	0.709374	Belem	2436.6	BR1_2012	0.709024	0.709049	Belem	1813.04	BR25_2012	0.716097	0.716123	Manaus	2151.02	BR24_2012	0.731983	0.732009	Manaus	3413.86	BR26_2012	0.715617	0.715642	Manaus	2009.54	BR3_2012	0.708608	0.708633	Belem	2103.86	BR6_2012	0.709409	0.709476	Belem
2208.66	BR12_2012	0.70909	0.709103	Belem	2326.56	BR14_2012	0.709059	0.709071	Belem	2334.42	BR21_2012	0.709595	0.70962	Manaus	2263.68	BR16_2012	0.709827	0.709852	Belem	2433.98	BR1_2012	0.709472	0.709497	Belem	1810.42	BR25_2012	0.714201	0.714226	Manaus	2148.4	BR24_2012	0.732138	0.732164	Manaus	3411.24	BR26_2012	0.713459	0.713484	Manaus	2006.92	BR3_2012	0.709742	0.709767	Belem	2101.24	BR6_2012	0.709512	0.709579	Belem
2206.04	BR12_2012	0.709182	0.709195	Belem	2323.94	BR14_2012	0.709303	0.709316	Belem	2331.8	BR21_2012	0.709136	0.709161	Manaus	2261.06	BR16_2012	0.708591	0.708616	Belem	2431.36	BR1_2012	0.708922	0.708947	Belem	1807.8	BR25_2012	0.712263	0.712289	Manaus	2145.78	BR24_2012	0.733575	0.733601	Manaus	3408.62	BR26_2012	0.713128	0.713153	Manaus	2004.3	BR3_2012	0.709295	0.70932	Belem	2098.62	BR6_2012	0.708984	0.709051	Belem
2203.42	BR12_2012	0.709309	0.709321	Belem	2321.32	BR14_2012	0.709452	0.709465	Belem	2329.18	BR21_2012	0.709536	0.709561	Manaus	2258.44	BR16_2012	0.70944	0.709465	Belem	2428.74	BR1_2012	0.709144	0.709169	Belem	1805.18	BR25_2012	0.714227	0.714252	Manaus	2143.16	BR24_2012	0.733203	0.733229	Manaus	3406	BR26_2012	0.709646	0.709671	Manaus	2001.68	BR3_2012	0.709458	0.709483	Belem	2096	BR6_2012	0.709963	0.710029	Belem
2200.8	BR12_2012	0.709763	0.709776	Belem	2318.7	BR14_2012	0.70882	0.708832	Belem	2326.56	BR21_2012	0.709147	0.709172	Manaus	2255.82	BR16_2012	0.709147	0.709172	Belem	2426.12	BR1_2012	0.709806	0.709831	Belem	1802.56	BR25_2012	0.713826	0.713851	Manaus	2140.54	BR24_2012	0.733775	0.733801	Manaus	3403.38	BR26_2012	0.706491	0.706516	Manaus	1999.06	BR3_2012	0.709305	0.70933	Belem	2093.38	BR6_2012	0.708437	0.708504	Belem
2198.18	BR12_2012	0.708666	0.708679	Belem	2316.08	BR14_2012	0.709317	0.709329	Belem	2323.94	BR21_2012	0.709263	0.709288	Manaus	2253.2	BR16_2012	0.709023	0.709048	Belem	2423.5	BR1_2012	0.70949	0.709515	Belem	1799.94	BR25_2012	0.714028	0.714053	Manaus	2137.92	BR24_2012	0.733139	0.733165	Manaus	3400.76	BR26_2012	0.713058	0.713083	Manaus	1996.44	BR3_2012	0.709443	0.709468	Belem	2090.76	BR6_2012	0.708715	0.708782	Belem
2195.56	BR12_2012	0.709162	0.709174	Belem	2313.46	BR14_2012	0.710006	0.710019	Belem	2321.32	BR21_2012	0.709391	0.709416	Manaus	2250.58	BR16_2012	0.709543	0.709568	Belem	2420.88	BR1_2012	0.708937	0.708962	Belem	1797.32	BR25_2012	0.713562	0.713587	Manaus	2135.3	BR24_2012	0.73253	0.732555	Manaus	3398.14	BR26_2012	0.713368	0.713393	Manaus	1993.82	BR3_2012	0.709269	0.709294	Belem	2088.14	BR6_2012	0.708816	0.708883	Belem
2192.94	BR12_2012	0.708956	0.708969	Belem	2310.84	BR14_2012	0.709668	0.709681	Belem	2318.7	BR21_2012	0.709332	0.709357	Manaus	2247.96	BR16_2012	0.709196	0.709221	Belem	2418.26	BR1_2012	0.708955	0.70898	Belem	1794.7	BR25_2012	0.714251	0.714276	Manaus	2132.68	BR24_2012	0.732556	0.732582	Manaus	3395.52	BR26_2012	0.711714	0.711739	Manaus	1991.2	BR3_2012	0.708815	0.70884	Belem	2085.52	BR6_2012	0.708752	0.708818	Belem
2190.32	BR12_2012	0.709263	0.709275	Belem	2308.22	BR14_2012	0.709375	0.709388	Belem	2316.08	BR21_2012	0.709754	0.709779	Manaus	2245.34	BR16_2012	0.709357	0.709382	Belem	2415.64	BR1_2012	0.709057	0.709082	Belem	1792.08	BR25_2012	0.713249	0.713274	Manaus	2130.06	BR24_2012	0.732692	0.732718	Manaus	3392.9	BR26_2012	0.714944	0.714969	Manaus	1988.58	BR3_2012	0.708778	0.708803	Belem	2082.9	BR6_2012	0.711005	0.711072	Belem
2187.7	BR12_2012	0.709393	0.709406	Belem	2305.6	BR14_2012	0.709276	0.709288	Belem	2313.46	BR21_2012	0.709705	0.70973	Manaus	2242.72	BR16_2012	0.708921	0.708946	Belem	2413.02	BR1_2012	0.708754	0.708779	Belem	1789.46	BR25_2012	0.714088	0.714113	Manaus	2127.44	BR24_2012	0.732989	0.733015	Manaus	3390.28	BR26_2012	0.711407	0.711432	Manaus	1985.96	BR3_2012	0.709318	0.709343	Belem	2080.28	BR6_2012	0.708605	0.708672	Belem
2185.08	BR12_2012	0.709048	0.70906	Belem	2302.98	BR14_2012	0.709339	0.709352	Belem	2310.84	BR21_2012	0.709321	0.709346	Manaus	2240.1	BR16_2012	0.709088	0.709113	Belem	2410.4	BR1_2012	0.70924	0.709265	Belem	1786.84	BR25_2012	0.71423	0.714255	Manaus	2124.82	BR24_2012	0.732938	0.732964	Manaus	3387.66	BR26_2012	0.713288	0.713313	Manaus	1983.34	BR3_2012	0.709653	0.709678	Belem	2077.66	BR6_2012	0.709206	0.709273	Belem
2182.46	BR12_2012	0.709696	0.709708	Belem	2300.36	BR14_2012	0.708338	0.70835	Belem	2308.22	BR21_2012	0.708696	0.708721	Manaus	2237.48	BR16_2012	0.708842	0.708867	Belem	2407.78	BR1_2012	0.708747	0.708772	Belem	1784.22	BR25_2012	0.713145	0.71317	Manaus	2122.2	BR24_2012	0.73316	0.733186	Manaus	3385.04	BR26_2012	0.712006	0.712031	Manaus	1980.72	BR3_2012	0.709632	0.709657	Belem	2075.04	BR6_2012	0.70973	0.709797	Belem
2179.84	BR12_2012	0.708911	0.708923	Belem	2297.74	BR14_2012	0.708253	0.708265	Belem	2305.6	BR21_2012	0.70916	0.709185	Manaus	2234.86	BR16_2012	0.709044	0.709069	Belem	2405.16	BR1_2012	0.70963	0.709655	Belem	1781.6	BR25_2012	0.714949	0.714974	Manaus	2119.58	BR24_2012	0.733378	0.733404	Manaus	3382.42	BR26_2012	0.715233	0.715258	Manaus	1978.1	BR3_2012	0.709405	0.70943	Belem	2072.42	BR6_2012	0.708049	0.708116	Belem
2177.22	BR12_2012	0.708808	0.70882	Belem	2295.12	BR14_2012	0.709023	0.709036	Belem	2302.98	BR21_2012	0.709205	0.70923	Manaus	2232.24	BR16_2012	0.70911	0.709135	Belem	2402.54	BR1_2012	0.709083	0.709108	Belem	1778.98	BR25_2012	0.71279	0.712815	Manaus	2116.96	BR24_2012	0.734144	0.73417	Manaus	3379.8	BR26_2012	0.709973	0.709998	Manaus	1975.48	BR3_2012	0.709209	0.709234	Belem	2069.8	BR6_2012	0.708339	0.708406	Belem
2174.6	BR12_2012	0.709007	0.70902	Belem	2292.5	BR14_2012	0.709338	0.70935	Belem	2300.36	BR21_2012	0.709248	0.709273	Manaus	2229.62	BR16_2012	0.709169	0.709194	Belem	2399.92	BR1_2012	0.709537	0.709562	Belem	1776.36	BR25_2012	0.716144	0.716169	Manaus	2114.34	BR24_2012	0.733706	0.733731	Manaus	3377.18	BR26_2012	0.707126	0.707151	Manaus	1972.86	BR3_2012	0.709622	0.709647	Belem	2067.18	BR6_2012	0.709759	0.709826	Belem
2171.98	BR12_2012	0.709291	0.709303	Belem	2289.88	BR14_2012	0.708973	0.708986	Belem	2297.74	BR21_2012	0.708956	0.708981	Manaus	2227	BR16_2012	0.709532	0.709557	Belem	2397.3	BR1_2012	0.709484	0.709509	Belem	1773.74	BR25_2012	0.715789	0.715815	Manaus	2111.72	BR24_2012	0.733024	0.73305	Manaus	3374.56	BR26_2012	0.716564	0.716589	Manaus	1970.24	BR3_2012	0.709565	0.70959	Belem	2064.56	BR6_2012	0.708353	0.70842	Belem
2169.36	BR12_2012	0.709134	0.709146	Belem	2287.26	BR14_2012	0.709409	0.709421	Belem	2295.12	BR21_2012	0.709492	0.709517	Manaus	2224.38	BR16_2012	0.709283	0.709308	Belem	2394.68	BR1_2012	0.709416	0.709441	Belem	1771.12	BR25_2012	0.71573	0.715755	Manaus	2109.1	BR24_2012	0.733935	0.733961	Manaus	3371.94	BR26_2012	0.721938	0.721964	Manaus	1967.62	BR3_2012	0.709916	0.709941	Belem	2061.94	BR6_2012	0.708451	0.708517	Belem
2166.74	BR12_2012	0.708678	0.708691	Belem	2284.64	BR14_2012	0.710105	0.710118	Belem	2292.5	BR21_2012	0.709304	0.709329	Manaus	2221.76	BR16_2012	0.70935	0.709375	Belem	2392.06	BR1_2012	0.709156	0.709181	Belem	1768.5	BR25_2012	0.714002	0.714027	Manaus	2106.48	BR24_2012	0.73283	0.732856	Manaus	3369.32	BR26_2012	0.710587	0.710613	Manaus	1965	BR3_2012	0.708971	0.708996	Belem	2059.32	BR6_2012	0.709567	0.709634	Belem
2164.12	BR12_2012	0.709247	0.709259	Belem	2282.02	BR14_2012	0.709191	0.709203	Belem	2289.88	BR21_2012	0.708729	0.708754	Manaus	2219.14	BR16_2012	0.709773	0.709798	Belem	2389.44	BR1_2012	0.708759	0.708784	Belem	1765.88	BR25_2012	0.714047	0.714072	Manaus	2103.86	BR24_2012	0.731864	0.73189	Manaus	3366.7	BR26_2012	0.713805	0.71383	Manaus	1962.38	BR3_2012	0.709259	0.709284	Belem	2056.7	BR6_2012	0.709383	0.70945	Belem
2161.5	BR12_2012	0.709272	0.709284	Belem	2279.4	BR14_2012	0.709608	0.709621	Belem	2287.26	BR21_2012	0.709165	0.70919	Manaus	2216.52	BR16_2012	0.709218	0.709243	Belem	2386.82	BR1_2012	0.709485	0.70951	Belem	1763.26	BR25_2012	0.713255	0.71328	Manaus	2101.24	BR24_2012	0.733032	0.733057	Manaus	3364.08	BR26_2012	0.711924	0.711949	Manaus	1959.76	BR3_2012	0.708815	0.70884	Belem	2054.08	BR6_2012	0.70916	0.709227	Belem
2158.88	BR12_2012	0.709534	0.709546	Belem	2276.78	BR14_2012	0.70921	0.709222	Belem	2284.64	BR21_2012	0.709041	0.709066	Manaus	2213.9	BR16_2012	0.708824	0.708849	Belem	2384.2	BR1_2012	0.709796	0.709821	Belem	1760.64	BR25_2012	0.713936	0.713961	Manaus	2098.62	BR24_2012	0.734155	0.734181	Manaus	3361.46	BR26_2012	0.719781	0.719807	Manaus	1957.14	BR3_2012	0.709371	0.709396	Belem	2051.46	BR6_2012	0.708577	0.708644	Belem
2156.26	BR12_2012	0.709609	0.709622	Belem	2274.16	BR14_2012	0.709173	0.709185	Belem	2282.02	BR21_2012	0.709106	0.709131	Manaus	2211.28	BR16_2012	0.709338	0.709363	Belem	2381.58	BR1_2012	0.709757	0.709782	Belem	1758.02	BR25_2012	0.71395	0.713975	Manaus	2096	BR24_2012	0.732425	0.732451	Manaus	3358.84	BR26_2012	0.709556	0.709581	Manaus	1954.52	BR3_2012	0.708532	0.708557	Belem	2048.84	BR6_2012	0.709951	0.710017	Belem
2153.64	BR12_2012	0.70936	0.709373	Belem	2271.54	BR14_2012	0.709178	0.70919	Belem	2279.4	BR21_2012	0.708692	0.708717	Manaus	2208.66	BR16_2012	0.709605	0.70963	Belem	2378.96	BR1_2012	0.708724	0.708749	Belem	1755.4	BR25_2012	0.71295	0.712975	Manaus	2093.38	BR24_2012	0.732286	0.732312	Manaus	3356.22	BR26_2012	0.711541	0.711566	Manaus	1951.9	BR3_2012	0.709279	0.709304	Belem	2046.22	BR6_2012	0.710611	0.710678	Belem
2151.02	BR12_2012	0.708798	0.70881	Belem	2268.92	BR14_2012	0.708709	0.708721	Belem	2276.78	BR21_2012	0.709294	0.709319	Manaus	2206.04	BR16_2012	0.709309	0.709334	Belem	2376.34	BR1_2012	0.708779	0.708804	Belem	1752.78	BR25_2012	0.713171	0.713196	Manaus	2090.76	BR24_2012	0.731918	0.731943	Manaus	3353.6	BR26_2012	0.711841	0.711866	Manaus	1949.28	BR3_2012	0.708728	0.708753	Belem	2043.6	BR6_2012	0.707458	0.707524	Belem
2148.4	BR12_2012	0.709433	0.709445	Belem	2266.3	BR14_2012	0.709063	0.709076	Belem	2274.16	BR21_2012	0.709542	0.709567	Manaus	2203.42	BR16_2012	0.709243	0.709268	Belem	2373.72	BR1_2012	0.709105	0.70913	Belem	1750.16	BR25_2012	0.712672	0.712697	Manaus	2088.14	BR24_2012	0.732367	0.732393	Manaus	3350.98	BR26_2012	0.710751	0.710776	Manaus	1946.66	BR3_2012	0.709459	0.709484	Belem	2040.98	BR6_2012	0.708594	0.708661	Belem
2145.78	BR12_2012	0.709045	0.709058	Belem	2263.68	BR14_2012	0.709212	0.709224	Belem	2271.54	BR21_2012	0.709091	0.709116	Manaus	2200.8	BR16_2012	0.709449	0.709474	Belem	2371.1	BR1_2012	0.7088	0.708825	Belem	1747.54	BR25_2012	0.71228	0.712305	Manaus	2085.52	BR24_2012	0.731161	0.731187	Manaus	3348.36	BR26_2012	0.708827	0.708852	Manaus	1944.04	BR3_2012	0.709222	0.709247	Belem	2038.36	BR6_2012	0.709065	0.709132	Belem
2143.16	BR12_2012	0.709543	0.709556	Belem	2261.06	BR14_2012	0.708849	0.708862	Belem	2268.92	BR21_2012	0.709217	0.709242	Manaus	2198.18	BR16_2012	0.709175	0.7092	Belem	2368.48	BR1_2012	0.709385	0.70941	Belem	1744.92	BR25_2012	0.711732	0.711757	Manaus	2082.9	BR24_2012	0.733174	0.7332	Manaus	3345.74	BR26_2012	0.705673	0.705697	Manaus	1941.42	BR3_2012	0.70918	0.709205	Belem	2035.74	BR6_2012	0.708962	0.709029	Belem
2140.54	BR12_2012	0.709087	0.709099	Belem	2258.44	BR14_2012	0.709478	0.709491	Belem	2266.3	BR21_2012	0.709489	0.709514	Manaus	2195.56	BR16_2012	0.709307	0.709332	Belem	2365.86	BR1_2012	0.708575	0.7086	Belem	1742.3	BR25_2012	0.713134	0.713159	Manaus	2080.28	BR24_2012	0.732588	0.732614	Manaus	3343.12	BR26_2012	0.707572	0.707597	Manaus	1938.8	BR3_2012	0.709198	0.709223	Belem	2033.12	BR6_2012	0.709644	0.709711	Belem
2137.92	BR12_2012	0.70943	0.709442	Belem	2255.82	BR14_2012	0.70902	0.709032	Belem	2263.68	BR21_2012	0.70937	0.709395	Manaus	2192.94	BR16_2012	0.709552	0.709577	Belem	2363.24	BR1_2012	0.708437	0.708462	Belem	1739.68	BR25_2012	0.714008	0.714033	Manaus	2077.66	BR24_2012	0.732034	0.73206	Manaus	3340.5	BR26_2012	0.709062	0.709087	Manaus	1936.18	BR3_2012	0.709013	0.709038	Belem	2030.5	BR6_2012	0.709321	0.709387	Belem
2135.3	BR12_2012	0.709384	0.709397	Belem	2253.2	BR14_2012	0.709513	0.709525	Belem	2261.06	BR21_2012	0.709776	0.709801	Manaus	2190.32	BR16_2012	0.708527	0.708552	Belem	2360.62	BR1_2012	0.709167	0.709192	Belem	1737.06	BR25_2012	0.713164	0.713189	Manaus	2075.04	BR24_2012	0.731201	0.731227	Manaus	3337.88	BR26_2012	0.714733	0.714759	Manaus	1933.56	BR3_2012	0.708872	0.708897	Belem	2027.88	BR6_2012	0.709742	0.709809	Belem
2132.68	BR12_2012	0.708783	0.708796	Belem	2250.58	BR14_2012	0.709289	0.709301	Belem	2258.44	BR21_2012	0.709391	0.709416	Manaus	2187.7	BR16_2012	0.709112	0.709137	Belem	2358	BR1_2012	0.710035	0.71006	Belem	1734.44	BR25_2012	0.713485	0.71351	Manaus	2072.42	BR24_2012	0.732777	0.732802	Manaus	3335.26	BR26_2012	0.71216	0.712185	Manaus	1930.94	BR3_2012	0.709076	0.709101	Belem	2025.26	BR6_2012	0.708896	0.708963	Belem
2130.06	BR12_2012	0.709056	0.709069	Belem	2247.96	BR14_2012	0.708921	0.708933	Belem	2255.82	BR21_2012	0.709499	0.709524	Manaus	2185.08	BR16_2012	0.709654	0.709679	Belem	2355.38	BR1_2012	0.709018	0.709043	Belem	1731.82	BR25_2012	0.714047	0.714072	Manaus	2069.8	BR24_2012	0.732124	0.73215	Manaus	3332.64	BR26_2012	0.718612	0.718637	Manaus	1928.32	BR3_2012	0.709146	0.709171	Belem	2022.64	BR6_2012	0.709022	0.709088	Belem
2127.44	BR12_2012	0.708902	0.708915	Belem	2245.34	BR14_2012	0.709517	0.709529	Belem	2253.2	BR21_2012	0.709177	0.709202	Manaus	2182.46	BR16_2012	0.709953	0.709978	Belem	2352.76	BR1_2012	0.708315	0.70834	Belem	1729.2	BR25_2012	0.712217	0.712242	Manaus	2067.18	BR24_2012	0.731039	0.731065	Manaus	3330.02	BR26_2012	0.71382	0.713845	Manaus	1925.7	BR3_2012	0.709235	0.70926	Belem	2020.02	BR6_2012	0.710239	0.710305	Belem
2124.82	BR12_2012	0.70923	0.709242	Belem	2242.72	BR14_2012	0.709258	0.709271	Belem	2250.58	BR21_2012	0.709202	0.709227	Manaus	2179.84	BR16_2012	0.709584	0.709609	Belem	2350.14	BR1_2012	0.709233	0.709258	Belem	1726.58	BR25_2012	0.715265	0.71529	Manaus	2064.56	BR24_2012	0.731478	0.731504	Manaus	3327.4	BR26_2012	0.716938	0.716963	Manaus	1923.08	BR3_2012	0.709404	0.70943	Belem	2017.4	BR6_2012	0.709747	0.709814	Belem
2122.2	BR12_2012	0.709812	0.709824	Belem	2240.1	BR14_2012	0.709284	0.709297	Belem	2247.96	BR21_2012	0.708853	0.708878	Manaus	2177.22	BR16_2012	0.709212	0.709237	Belem	2347.52	BR1_2012	0.709755	0.70978	Belem	1723.96	BR25_2012	0.714919	0.714944	Manaus	2061.94	BR24_2012	0.731891	0.731917	Manaus	3324.78	BR26_2012	0.710639	0.710664	Manaus	1920.46	BR3_2012	0.709451	0.709476	Belem	2014.78	BR6_2012	0.708458	0.708525	Belem
2119.58	BR12_2012	0.709163	0.709176	Belem	2237.48	BR14_2012	0.70855	0.708562	Belem	2245.34	BR21_2012	0.708473	0.708498	Manaus	2174.6	BR16_2012	0.709049	0.709074	Belem	2344.9	BR1_2012	0.709495	0.70952	Belem	1721.34	BR25_2012	0.713183	0.713208	Manaus	2059.32	BR24_2012	0.731796	0.731821	Manaus	3322.16	BR26_2012	0.712797	0.712822	Manaus	1917.84	BR3_2012	0.708858	0.708883	Belem	2012.16	BR6_2012	0.709258	0.709325	Belem
2116.96	BR12_2012	0.709024	0.709037	Belem	2234.86	BR14_2012	0.709182	0.709194	Belem	2242.72	BR21_2012	0.70931	0.709335	Manaus	2171.98	BR16_2012	0.709767	0.709792	Belem	2342.28	BR1_2012	0.709072	0.709097	Belem	1718.72	BR25_2012	0.713465	0.71349	Manaus	2056.7	BR24_2012	0.731754	0.73178	Manaus	3319.54	BR26_2012	0.720385	0.720411	Manaus	1915.22	BR3_2012	0.709433	0.709458	Belem	2009.54	BR6_2012	0.708673	0.70874	Belem
2114.34	BR12_2012	0.708741	0.708753	Belem	2232.24	BR14_2012	0.708809	0.708821	Belem	2240.1	BR21_2012	0.709222	0.709247	Manaus	2169.36	BR16_2012	0.70925	0.709275	Belem	2339.66	BR1_2012	0.709389	0.709414	Belem	1716.1	BR25_2012	0.714785	0.71481	Manaus	2054.08	BR24_2012	0.732295	0.732321	Manaus	3316.92	BR26_2012	0.706605	0.70663	Manaus	1912.6	BR3_2012	0.709445	0.70947	Belem	2006.92	BR6_2012	0.708208	0.708275	Belem
2111.72	BR12_2012	0.70867	0.708682	Belem	2229.62	BR14_2012	0.70925	0.709262	Belem	2237.48	BR21_2012	0.70944	0.709465	Manaus	2166.74	BR16_2012	0.708946	0.708971	Belem	2337.04	BR1_2012	0.709482	0.709507	Belem	1713.48	BR25_2012	0.714878	0.714903	Manaus	2051.46	BR24_2012	0.731763	0.731789	Manaus	3314.3	BR26_2012	0.704096	0.704121	Manaus	1909.98	BR3_2012	0.70955	0.709575	Belem	2004.3	BR6_2012	0.710413	0.71048	Belem
2109.1	BR12_2012	0.709297	0.709309	Belem	2227	BR14_2012	0.709007	0.709019	Belem	2234.86	BR21_2012	0.709078	0.709103	Manaus	2164.12	BR16_2012	0.709755	0.70978	Belem	2334.42	BR1_2012	0.708907	0.708932	Belem	1710.86	BR25_2012	0.713705	0.71373	Manaus	2048.84	BR24_2012	0.731738	0.731764	Manaus	3311.68	BR26_2012	0.702314	0.702339	Manaus	1907.36	BR3_2012	0.708817	0.708842	Belem	2001.68	BR6_2012	0.70997	0.710037	Belem
2106.48	BR12_2012	0.708862	0.708875	Belem	2224.38	BR14_2012	0.708356	0.708368	Belem	2232.24	BR21_2012	0.708565	0.70859	Manaus	2161.5	BR16_2012	0.709421	0.709446	Belem	2331.8	BR1_2012	0.709625	0.70965	Belem	1708.24	BR25_2012	0.714307	0.714333	Manaus	2046.22	BR24_2012	0.729938	0.729963	Manaus	3309.06	BR26_2012	0.712857	0.712882	Manaus	1904.74	BR3_2012	0.709073	0.709098	Belem	1999.06	BR6_2012	0.708357	0.708423	Belem
2103.86	BR12_2012	0.70899	0.709003	Belem	2221.76	BR14_2012	0.709265	0.709277	Belem	2229.62	BR21_2012	0.709179	0.709204	Manaus	2158.88	BR16_2012	0.709121	0.709146	Belem	2329.18	BR1_2012	0.709788	0.709813	Belem	1705.62	BR25_2012	0.714209	0.714234	Manaus	2043.6	BR24_2012	0.730408	0.730434	Manaus	3306.44	BR26_2012	0.719486	0.719511	Manaus	1902.12	BR3_2012	0.709176	0.709201	Belem	1996.44	BR6_2012	0.709395	0.709462	Belem
2101.24	BR12_2012	0.709001	0.709013	Belem	2219.14	BR14_2012	0.709397	0.70941	Belem	2227	BR21_2012	0.70945	0.709475	Manaus	2156.26	BR16_2012	0.709386	0.709411	Belem	2326.56	BR1_2012	0.709396	0.709421	Belem	1703	BR25_2012	0.713634	0.713659	Manaus	2040.98	BR24_2012	0.732093	0.732119	Manaus	3303.82	BR26_2012	0.71555	0.715575	Manaus	1899.5	BR3_2012	0.708758	0.708783	Belem	1993.82	BR6_2012	0.708939	0.709006	Belem
2098.62	BR12_2012	0.709269	0.709282	Belem	2216.52	BR14_2012	0.709074	0.709086	Belem	2224.38	BR21_2012	0.708814	0.708839	Manaus	2153.64	BR16_2012	0.709736	0.709761	Belem	2323.94	BR1_2012	0.709025	0.70905	Belem	1700.38	BR25_2012	0.714796	0.714821	Manaus	2038.36	BR24_2012	0.731904	0.73193	Manaus	3301.2	BR26_2012	0.722201	0.722226	Manaus	1896.88	BR3_2012	0.709779	0.709804	Belem	1991.2	BR6_2012	0.708492	0.708558	Belem
2096	BR12_2012	0.709768	0.709781	Belem	2213.9	BR14_2012	0.708945	0.708957	Belem	2221.76	BR21_2012	0.708388	0.708413	Manaus	2151.02	BR16_2012	0.709229	0.709254	Belem	2321.32	BR1_2012	0.709085	0.70911	Belem	1697.76	BR25_2012	0.712917	0.712942	Manaus	2035.74	BR24_2012	0.731451	0.731477	Manaus	3298.58	BR26_2012	0.715977	0.716003	Manaus	1894.26	BR3_2012	0.709906	0.709931	Belem	1988.58	BR6_2012	0.708673	0.70874	Belem
2093.38	BR12_2012	0.708955	0.708967	Belem	2211.28	BR14_2012	0.709281	0.709293	Belem	2219.14	BR21_2012	0.708907	0.708932	Manaus	2148.4	BR16_2012	0.708905	0.70893	Belem	2318.7	BR1_2012	0.709736	0.709761	Belem	1695.14	BR25_2012	0.713813	0.713838	Manaus	2033.12	BR24_2012	0.731326	0.731352	Manaus	3295.96	BR26_2012	0.706759	0.706784	Manaus	1891.64	BR3_2012	0.709056	0.709081	Belem	1985.96	BR6_2012	0.708865	0.708932	Belem
2090.76	BR12_2012	0.709118	0.70913	Belem	2208.66	BR14_2012	0.709093	0.709105	Belem	2216.52	BR21_2012	0.708671	0.708696	Manaus	2145.78	BR16_2012	0.709111	0.709136	Belem	2316.08	BR1_2012	0.709603	0.709629	Belem	1692.52	BR25_2012	0.713518	0.713543	Manaus	2030.5	BR24_2012	0.731518	0.731544	Manaus	3293.34	BR26_2012	0.709092	0.709117	Manaus	1889.02	BR3_2012	0.709322	0.709347	Belem	1983.34	BR6_2012	0.7095	0.709567	Belem
2088.14	BR12_2012	0.709193	0.709205	Belem	2206.04	BR14_2012	0.708745	0.708758	Belem	2213.9	BR21_2012	0.709276	0.709301	Manaus	2143.16	BR16_2012	0.709123	0.709148	Belem	2313.46	BR1_2012	0.70962	0.709645	Belem	1689.9	BR25_2012	0.712487	0.712513	Manaus	2027.88	BR24_2012	0.732237	0.732263	Manaus	3290.72	BR26_2012	0.708289	0.708314	Manaus	1886.4	BR3_2012	0.709373	0.709398	Belem	1980.72	BR6_2012	0.709318	0.709384	Belem
2085.52	BR12_2012	0.708886	0.708898	Belem	2203.42	BR14_2012	0.709044	0.709057	Belem	2211.28	BR21_2012	0.708133	0.708158	Manaus	2140.54	BR16_2012	0.70987	0.709895	Belem	2310.84	BR1_2012	0.708987	0.709012	Belem	1687.28	BR25_2012	0.71369	0.713715	Manaus	2025.26	BR24_2012	0.731605	0.731631	Manaus	3288.1	BR26_2012	0.708372	0.708397	Manaus	1883.78	BR3_2012	0.708828	0.708853	Belem	1978.1	BR6_2012	0.709878	0.709945	Belem
2082.9	BR12_2012	0.709228	0.70924	Belem	2200.8	BR14_2012	0.709281	0.709294	Belem	2208.66	BR21_2012	0.709161	0.709186	Manaus	2137.92	BR16_2012	0.70894	0.708965	Belem	2308.22	BR1_2012	0.709266	0.709291	Belem	1684.66	BR25_2012	0.71309	0.713115	Manaus	2022.64	BR24_2012	0.731319	0.731344	Manaus	3285.48	BR26_2012	0.714287	0.714312	Manaus	1881.16	BR3_2012	0.709389	0.709414	Belem	1975.48	BR6_2012	0.710459	0.710526	Belem
2080.28	BR12_2012	0.709015	0.709028	Belem	2198.18	BR14_2012	0.709426	0.709439	Belem	2206.04	BR21_2012	0.708793	0.708818	Manaus	2135.3	BR16_2012	0.709273	0.709298	Belem	2305.6	BR1_2012	0.709498	0.709523	Belem	1682.04	BR25_2012	0.714213	0.714238	Manaus	2020.02	BR24_2012	0.730196	0.730222	Manaus	3282.86	BR26_2012	0.716296	0.716322	Manaus	1878.54	BR3_2012	0.709367	0.709392	Belem	1972.86	BR6_2012	0.709023	0.70909	Belem
2077.66	BR12_2012	0.709587	0.7096	Belem	2195.56	BR14_2012	0.709691	0.709704	Belem	2203.42	BR21_2012	0.709429	0.709454	Manaus	2132.68	BR16_2012	0.709861	0.709886	Belem	2302.98	BR1_2012	0.708958	0.708983	Belem	1679.42	BR25_2012	0.714065	0.71409	Manaus	2017.4	BR24_2012	0.731457	0.731483	Manaus	3280.24	BR26_2012	0.713243	0.713268	Manaus	1875.92	BR3_2012	0.709075	0.7091	Belem	1970.24	BR6_2012	0.708962	0.709028	Belem
2075.04	BR12_2012	0.708972	0.708984	Belem	2192.94	BR14_2012	0.710396	0.710408	Belem	2200.8	BR21_2012	0.709042	0.709067	Manaus	2130.06	BR16_2012	0.708735	0.70876	Belem	2300.36	BR1_2012	0.709265	0.70929	Belem	1676.8	BR25_2012	0.714387	0.714413	Manaus	2014.78	BR24_2012	0.731998	0.732024	Manaus	3277.62	BR26_2012	0.711497	0.711522	Manaus	1873.3	BR3_2012	0.709306	0.709331	Belem	1967.62	BR6_2012	0.71004	0.710107	Belem
2072.42	BR12_2012	0.708923	0.708935	Belem	2190.32	BR14_2012	0.710109	0.710121	Belem	2198.18	BR21_2012	0.708898	0.708923	Manaus	2127.44	BR16_2012	0.709396	0.709421	Belem	2297.74	BR1_2012	0.709433	0.709458	Belem	1674.18	BR25_2012	0.713655	0.71368	Manaus	2012.16	BR24_2012	0.730917	0.730943	Manaus	3275	BR26_2012	0.717387	0.717412	Manaus	1870.68	BR3_2012	0.709035	0.70906	Belem	1965	BR6_2012	0.709764	0.709831	Belem
2069.8	BR12_2012	0.709305	0.709317	Belem	2187.7	BR14_2012	0.709216	0.709228	Belem	2195.56	BR21_2012	0.709591	0.709616	Manaus	2124.82	BR16_2012	0.709878	0.709903	Belem	2295.12	BR1_2012	0.709585	0.70961	Belem	1671.56	BR25_2012	0.712745	0.71277	Manaus	2009.54	BR24_2012	0.732335	0.732361	Manaus	3272.38	BR26_2012	0.71899	0.719015	Manaus	1868.06	BR3_2012	0.708756	0.708781	Belem	1962.38	BR6_2012	0.709331	0.709398	Belem
2067.18	BR12_2012	0.709188	0.709201	Belem	2185.08	BR14_2012	0.709083	0.709095	Belem	2192.94	BR21_2012	0.708584	0.708609	Manaus	2122.2	BR16_2012	0.708924	0.708949	Belem	2292.5	BR1_2012	0.709734	0.709759	Belem	1668.94	BR25_2012	0.71245	0.712475	Manaus	2006.92	BR24_2012	0.732013	0.732038	Manaus	3269.76	BR26_2012	0.709685	0.70971	Manaus	1865.44	BR3_2012	0.706838	0.706863	Belem	1959.76	BR6_2012	0.71052	0.710587	Belem
2064.56	BR12_2012	0.709212	0.709225	Belem	2182.46	BR14_2012	0.709062	0.709074	Belem	2190.32	BR21_2012	0.709015	0.70904	Manaus	2119.58	BR16_2012	0.709012	0.709037	Belem	2289.88	BR1_2012	0.708875	0.7089	Belem	1666.32	BR25_2012	0.712721	0.712746	Manaus	2004.3	BR24_2012	0.73153	0.731556	Manaus	3267.14	BR26_2012	0.715551	0.715577	Manaus	1862.82	BR3_2012	0.708638	0.708663	Belem	1957.14	BR6_2012	0.708935	0.709001	Belem
2061.94	BR12_2012	0.7093	0.709313	Belem	2179.84	BR14_2012	0.708801	0.708813	Belem	2187.7	BR21_2012	0.708588	0.708613	Manaus	2116.96	BR16_2012	0.709118	0.709143	Belem	2287.26	BR1_2012	0.708983	0.709008	Belem	1663.7	BR25_2012	0.713741	0.713767	Manaus	2001.68	BR24_2012	0.73326	0.733286	Manaus	3264.52	BR26_2012	0.709522	0.709547	Manaus	1860.2	BR3_2012	0.709383	0.709408	Belem	1954.52	BR6_2012	0.708383	0.70845	Belem
2059.32	BR12_2012	0.70899	0.709003	Belem	2177.22	BR14_2012	0.709007	0.70902	Belem	2185.08	BR21_2012	0.709574	0.709599	Manaus	2114.34	BR16_2012	0.7089	0.708925	Belem	2284.64	BR1_2012	0.709443	0.709468	Belem	1661.08	BR25_2012	0.71365	0.713676	Manaus	1999.06	BR24_2012	0.731682	0.731708	Manaus	3261.9	BR26_2012	0.711846	0.711871	Manaus	1857.58	BR3_2012	0.709487	0.709512	Belem	1951.9	BR6_2012	0.708793	0.708859	Belem
2056.7	BR12_2012	0.708839	0.708852	Belem	2174.6	BR14_2012	0.709257	0.70927	Belem	2182.46	BR21_2012	0.709394	0.709419	Manaus	2111.72	BR16_2012	0.708463	0.708488	Belem	2282.02	BR1_2012	0.709548	0.709573	Belem	1658.46	BR25_2012	0.713524	0.713549	Manaus	1996.44	BR24_2012	0.730888	0.730914	Manaus	3259.28	BR26_2012	0.710812	0.710837	Manaus	1854.96	BR3_2012	0.70874	0.708764	Belem	1949.28	BR6_2012	0.709676	0.709743	Belem
2054.08	BR12_2012	0.709015	0.709027	Belem	2171.98	BR14_2012	0.709069	0.709081	Belem	2179.84	BR21_2012	0.709027	0.709052	Manaus	2109.1	BR16_2012	0.709057	0.709082	Belem	2279.4	BR1_2012	0.708499	0.708524	Belem	1655.84	BR25_2012	0.712705	0.71273	Manaus	1993.82	BR24_2012	0.730871	0.730896	Manaus	3256.66	BR26_2012	0.715046	0.715071	Manaus	1852.34	BR3_2012	0.708709	0.708734	Belem	1946.66	BR6_2012	0.708803	0.70887	Belem
2051.46	BR12_2012	0.709486	0.709498	Belem	2169.36	BR14_2012	0.709705	0.709717	Belem	2177.22	BR21_2012	0.70968	0.709705	Manaus	2106.48	BR16_2012	0.709187	0.709212	Belem	2276.78	BR1_2012	0.709242	0.709267	Belem	1653.22	BR25_2012	0.712587	0.712612	Manaus	1991.2	BR24_2012	0.732441	0.732467	Manaus	3254.04	BR26_2012	0.714276	0.714302	Manaus	1849.72	BR3_2012	0.709162	0.709187	Belem	1944.04	BR6_2012	0.709095	0.709161	Belem
2048.84	BR12_2012	0.710069	0.710082	Belem	2166.74	BR14_2012	0.709575	0.709587	Belem	2174.6	BR21_2012	0.708866	0.708891	Manaus	2103.86	BR16_2012	0.708908	0.708933	Belem	2274.16	BR1_2012	0.709218	0.709243	Belem	1650.6	BR25_2012	0.714105	0.71413	Manaus	1988.58	BR24_2012	0.730492	0.730518	Manaus	3251.42	BR26_2012	0.715854	0.715879	Manaus	1847.1	BR3_2012	0.709084	0.709109	Belem	1941.42	BR6_2012	0.708345	0.708412	Belem
2046.22	BR12_2012	0.70905	0.709063	Belem	2164.12	BR14_2012	0.70981	0.709822	Belem	2171.98	BR21_2012	0.709125	0.70915	Manaus	2101.24	BR16_2012	0.709772	0.709797	Belem	2271.54	BR1_2012	0.709387	0.709412	Belem	1647.98	BR25_2012	0.713859	0.713884	Manaus	1985.96	BR24_2012	0.733126	0.733151	Manaus	3248.8	BR26_2012	0.703174	0.703199	Manaus	1844.48	BR3_2012	0.709643	0.709668	Belem	1938.8	BR6_2012	0.70889	0.708956	Belem
2043.6	BR12_2012	0.709227	0.709239	Belem	2161.5	BR14_2012	0.709295	0.709307	Belem	2169.36	BR21_2012	0.708757	0.708782	Manaus	2098.62	BR16_2012	0.709902	0.709927	Belem	2268.92	BR1_2012	0.709271	0.709296	Belem	1645.36	BR25_2012	0.712754	0.712779	Manaus	1983.34	BR24_2012	0.732285	0.732311	Manaus	3246.18	BR26_2012	0.712145	0.71217	Manaus	1841.86	BR3_2012	0.709722	0.709747	Belem	1936.18	BR6_2012	0.709538	0.709605	Belem
2040.98	BR12_2012	0.709474	0.709487	Belem	2158.88	BR14_2012	0.709511	0.709524	Belem	2166.74	BR21_2012	0.70941	0.709435	Manaus	2096	BR16_2012	0.709724	0.709749	Belem	2266.3	BR1_2012	0.709282	0.709307	Belem	1642.74	BR25_2012	0.713124	0.713149	Manaus	1980.72	BR24_2012	0.730884	0.73091	Manaus	3243.56	BR26_2012	0.727906	0.727932	Manaus	1839.24	BR3_2012	0.708954	0.708979	Belem	1933.56	BR6_2012	0.709039	0.709106	Belem
2038.36	BR12_2012	0.709119	0.709131	Belem	2156.26	BR14_2012	0.708811	0.708823	Belem	2164.12	BR21_2012	0.709009	0.709034	Manaus	2093.38	BR16_2012	0.708841	0.708866	Belem	2263.68	BR1_2012	0.709057	0.709082	Belem	1640.12	BR25_2012	0.712038	0.712063	Manaus	1978.1	BR24_2012	0.73279	0.732816	Manaus	3240.94	BR26_2012	0.710324	0.710349	Manaus	1836.62	BR3_2012	0.709317	0.709342	Belem	1930.94	BR6_2012	0.708653	0.708719	Belem
2035.74	BR12_2012	0.708992	0.709004	Belem	2153.64	BR14_2012	0.709508	0.70952	Belem	2161.5	BR21_2012	0.709272	0.709297	Manaus	2090.76	BR16_2012	0.708628	0.708653	Belem	2261.06	BR1_2012	0.708659	0.708684	Belem	1637.5	BR25_2012	0.713608	0.713633	Manaus	1975.48	BR24_2012	0.731126	0.731152	Manaus	3238.32	BR26_2012	0.707696	0.707721	Manaus	1834	BR3_2012	0.709944	0.709969	Belem	1928.32	BR6_2012	0.709641	0.709708	Belem
2033.12	BR12_2012	0.709517	0.709529	Belem	2151.02	BR14_2012	0.709697	0.70971	Belem	2158.88	BR21_2012	0.708761	0.708786	Manaus	2088.14	BR16_2012	0.709456	0.709481	Belem	2258.44	BR1_2012	0.709354	0.709379	Belem	1634.88	BR25_2012	0.714374	0.714399	Manaus	1972.86	BR24_2012	0.730927	0.730953	Manaus	3235.7	BR26_2012	0.714748	0.714773	Manaus	1831.38	BR3_2012	0.708954	0.708979	Belem	1925.7	BR6_2012	0.710396	0.710463	Belem
2030.5	BR12_2012	0.709599	0.709612	Belem	2148.4	BR14_2012	0.708521	0.708534	Belem	2156.26	BR21_2012	0.709091	0.709116	Manaus	2085.52	BR16_2012	0.708965	0.70899	Belem	2255.82	BR1_2012	0.709653	0.709678	Belem	1632.26	BR25_2012	0.712768	0.712793	Manaus	1970.24	BR24_2012	0.730443	0.730469	Manaus	3233.08	BR26_2012	0.713138	0.713164	Manaus	1828.76	BR3_2012	0.708856	0.708881	Belem	1923.08	BR6_2012	0.709082	0.709148	Belem
2027.88	BR12_2012	0.708588	0.7086	Belem	2145.78	BR14_2012	0.708932	0.708945	Belem	2153.64	BR21_2012	0.709312	0.709337	Manaus	2082.9	BR16_2012	0.708462	0.708487	Belem	2253.2	BR1_2012	0.709266	0.709291	Belem	1629.64	BR25_2012	0.712012	0.712038	Manaus	1967.62	BR24_2012	0.73128	0.731306	Manaus	3230.46	BR26_2012	0.708415	0.70844	Manaus	1826.14	BR3_2012	0.709448	0.709473	Belem	1920.46	BR6_2012	0.709962	0.710028	Belem
2025.26	BR12_2012	0.70873	0.708743	Belem	2143.16	BR14_2012	0.709358	0.70937	Belem	2151.02	BR21_2012	0.710138	0.710163	Manaus	2080.28	BR16_2012	0.708645	0.70867	Belem	2250.58	BR1_2012	0.709031	0.709056	Belem	1627.02	BR25_2012	0.714089	0.714114	Manaus	1965	BR24_2012	0.732119	0.732144	Manaus	3227.84	BR26_2012	0.710971	0.710996	Manaus	1823.52	BR3_2012	0.709294	0.709319	Belem	1917.84	BR6_2012	0.708226	0.708293	Belem
2022.64	BR12_2012	0.709962	0.709975	Belem	2140.54	BR14_2012	0.708622	0.708635	Belem	2148.4	BR21_2012	0.70957	0.709595	Manaus	2077.66	BR16_2012	0.709732	0.709757	Belem	2247.96	BR1_2012	0.709432	0.709457	Belem	1624.4	BR25_2012	0.713185	0.71321	Manaus	1962.38	BR24_2012	0.730543	0.730569	Manaus	3225.22	BR26_2012	0.705838	0.705863	Manaus	1820.9	BR3_2012	0.709373	0.709398	Belem	1915.22	BR6_2012	0.708098	0.708165	Belem
2020.02	BR12_2012	0.709993	0.710006	Belem	2137.92	BR14_2012	0.708575	0.708588	Belem	2145.78	BR21_2012	0.7095	0.709525	Manaus	2075.04	BR16_2012	0.709826	0.709851	Belem	2245.34	BR1_2012	0.708999	0.709024	Belem	1621.78	BR25_2012	0.713888	0.713913	Manaus	1959.76	BR24_2012	0.731732	0.731758	Manaus	3222.6	BR26_2012	0.714577	0.714602	Manaus	1818.28	BR3_2012	0.709479	0.709504	Belem	1912.6	BR6_2012	0.709414	0.709481	Belem
2017.4	BR12_2012	0.709188	0.709201	Belem	2135.3	BR14_2012	0.70842	0.708432	Belem	2143.16	BR21_2012	0.709413	0.709438	Manaus	2072.42	BR16_2012	0.709565	0.70959	Belem	2242.72	BR1_2012	0.709042	0.709067	Belem	1619.16	BR25_2012	0.71392	0.713946	Manaus	1957.14	BR24_2012	0.730756	0.730782	Manaus	3219.98	BR26_2012	0.709613	0.709638	Manaus	1815.66	BR3_2012	0.709531	0.709556	Belem	1909.98	BR6_2012	0.70995	0.710017	Belem
2014.78	BR12_2012	0.709577	0.709589	Belem	2132.68	BR14_2012	0.709265	0.709278	Belem	2140.54	BR21_2012	0.708693	0.708718	Manaus	2069.8	BR16_2012	0.710192	0.710217	Belem	2240.1	BR1_2012	0.708589	0.708614	Belem	1616.54	BR25_2012	0.714906	0.714931	Manaus	1954.52	BR24_2012	0.731355	0.731381	Manaus	3217.36	BR26_2012	0.711681	0.711706	Manaus	1813.04	BR3_2012	0.709482	0.709507	Belem	1907.36	BR6_2012	0.709099	0.709166	Belem
2012.16	BR12_2012	0.708803	0.708816	Belem	2130.06	BR14_2012	0.709082	0.709094	Belem	2137.92	BR21_2012	0.70927	0.709295	Manaus	2067.18	BR16_2012	0.709763	0.709788	Belem	2237.48	BR1_2012	0.709224	0.709249	Belem	1613.92	BR25_2012	0.713719	0.713744	Manaus	1951.9	BR24_2012	0.72999	0.730016	Manaus	3214.74	BR26_2012	0.711048	0.711073	Manaus	1810.42	BR3_2012	0.709199	0.709224	Belem	1904.74	BR6_2012	0.706866	0.706933	Belem
2009.54	BR12_2012	0.709151	0.709163	Belem	2127.44	BR14_2012	0.709245	0.709257	Belem	2135.3	BR21_2012	0.709136	0.709161	Manaus	2064.56	BR16_2012	0.709761	0.709786	Belem	2234.86	BR1_2012	0.709182	0.709207	Belem	1611.3	BR25_2012	0.71382	0.713846	Manaus	1949.28	BR24_2012	0.731032	0.731057	Manaus	3212.12	BR26_2012	0.714095	0.71412	Manaus	1807.8	BR3_2012	0.708678	0.708703	Belem	1902.12	BR6_2012	0.708465	0.708531	Belem
2006.92	BR12_2012	0.708978	0.708991	Belem	2124.82	BR14_2012	0.709279	0.709291	Belem	2132.68	BR21_2012	0.709684	0.709709	Manaus	2061.94	BR16_2012	0.709879	0.709904	Belem	2232.24	BR1_2012	0.708839	0.708864	Belem	1608.68	BR25_2012	0.713969	0.713994	Manaus	1946.66	BR24_2012	0.731748	0.731774	Manaus	3209.5	BR26_2012	0.711234	0.711259	Manaus	1805.18	BR3_2012	0.7091	0.709125	Belem	1899.5	BR6_2012	0.709214	0.70928	Belem
2004.3	BR12_2012	0.709163	0.709175	Belem	2122.2	BR14_2012	0.709567	0.709579	Belem	2130.06	BR21_2012	0.708687	0.708712	Manaus	2059.32	BR16_2012	0.708689	0.708714	Belem	2229.62	BR1_2012	0.709676	0.709701	Belem	1606.06	BR25_2012	0.713925	0.71395	Manaus	1944.04	BR24_2012	0.732788	0.732814	Manaus	3206.88	BR26_2012	0.712065	0.71209	Manaus	1802.56	BR3_2012	0.708983	0.709008	Belem	1896.88	BR6_2012	0.70933	0.709397	Belem
2001.68	BR12_2012	0.709585	0.709598	Belem	2119.58	BR14_2012	0.709363	0.709375	Belem	2127.44	BR21_2012	0.709567	0.709592	Manaus	2056.7	BR16_2012	0.709436	0.709461	Belem	2227	BR1_2012	0.708971	0.708996	Belem	1603.44	BR25_2012	0.711891	0.711916	Manaus	1941.42	BR24_2012	0.731261	0.731287	Manaus	3204.26	BR26_2012	0.709018	0.709043	Manaus	1799.94	BR3_2012	0.708922	0.708947	Belem	1894.26	BR6_2012	0.709822	0.709888	Belem
1999.06	BR12_2012	0.709541	0.709553	Belem	2116.96	BR14_2012	0.709471	0.709484	Belem	2124.82	BR21_2012	0.709245	0.70927	Manaus	2054.08	BR16_2012	0.708976	0.709001	Belem	2224.38	BR1_2012	0.708915	0.70894	Belem	1600.82	BR25_2012	0.714937	0.714963	Manaus	1938.8	BR24_2012	0.732252	0.732278	Manaus	3201.64	BR26_2012	0.711027	0.711052	Manaus	1797.32	BR3_2012	0.709515	0.70954	Belem	1891.64	BR6_2012	0.709028	0.709095	Belem
1996.44	BR12_2012	0.709501	0.709514	Belem	2114.34	BR14_2012	0.709365	0.709378	Belem	2122.2	BR21_2012	0.708852	0.708877	Manaus	2051.46	BR16_2012	0.708758	0.708783	Belem	2221.76	BR1_2012	0.708524	0.708549	Belem	1598.2	BR25_2012	0.713712	0.713737	Manaus	1936.18	BR24_2012	0.7311	0.731126	Manaus	3199.02	BR26_2012	0.71103	0.711055	Manaus	1794.7	BR3_2012	0.708888	0.708913	Belem	1889.02	BR6_2012	0.709947	0.710014	Belem
1993.82	BR12_2012	0.708621	0.708633	Belem	2111.72	BR14_2012	0.709707	0.70972	Belem	2119.58	BR21_2012	0.708627	0.708652	Manaus	2048.84	BR16_2012	0.709202	0.709227	Belem	2219.14	BR1_2012	0.709586	0.709611	Belem	1595.58	BR25_2012	0.714728	0.714754	Manaus	1933.56	BR24_2012	0.731313	0.731339	Manaus	3196.4	BR26_2012	0.711172	0.711198	Manaus	1792.08	BR3_2012	0.708543	0.708568	Belem	1886.4	BR6_2012	0.709978	0.710044	Belem
1991.2	BR12_2012	0.708914	0.708927	Belem	2109.1	BR14_2012	0.709669	0.709682	Belem	2116.96	BR21_2012	0.70874	0.708765	Manaus	2046.22	BR16_2012	0.709285	0.70931	Belem	2216.52	BR1_2012	0.70927	0.709295	Belem	1592.96	BR25_2012	0.714098	0.714123	Manaus	1930.94	BR24_2012	0.729241	0.729267	Manaus	3193.78	BR26_2012	0.707191	0.707215	Manaus	1789.46	BR3_2012	0.709705	0.70973	Belem	1883.78	BR6_2012	0.710414	0.710481	Belem
1988.58	BR12_2012	0.709131	0.709143	Belem	2106.48	BR14_2012	0.709745	0.709758	Belem	2114.34	BR21_2012	0.709971	0.709996	Manaus	2043.6	BR16_2012	0.709352	0.709377	Belem	2213.9	BR1_2012	0.708704	0.708729	Belem	1590.34	BR25_2012	0.714382	0.714408	Manaus	1928.32	BR24_2012	0.730916	0.730942	Manaus	3191.16	BR26_2012	0.705467	0.705492	Manaus	1786.84	BR3_2012	0.709545	0.70957	Belem	1881.16	BR6_2012	0.707358	0.707424	Belem
1985.96	BR12_2012	0.709497	0.709509	Belem	2103.86	BR14_2012	0.709359	0.709371	Belem	2111.72	BR21_2012	0.709373	0.709398	Manaus	2040.98	BR16_2012	0.709658	0.709683	Belem	2211.28	BR1_2012	0.709158	0.709183	Belem	1587.72	BR25_2012	0.714639	0.714664	Manaus	1925.7	BR24_2012	0.730932	0.730957	Manaus	3188.54	BR26_2012	0.709695	0.70972	Manaus	1784.22	BR3_2012	0.708876	0.708901	Belem	1878.54	BR6_2012	0.708026	0.708092	Belem
1983.34	BR12_2012	0.709754	0.709767	Belem	2101.24	BR14_2012	0.708757	0.708769	Belem	2109.1	BR21_2012	0.709044	0.709069	Manaus	2038.36	BR16_2012	0.709272	0.709297	Belem	2208.66	BR1_2012	0.709474	0.709499	Belem	1585.1	BR25_2012	0.714677	0.714702	Manaus	1923.08	BR24_2012	0.731238	0.731264	Manaus	3185.92	BR26_2012	0.716015	0.71604	Manaus	1781.6	BR3_2012	0.709271	0.709296	Belem	1875.92	BR6_2012	0.707238	0.707304	Belem
1980.72	BR12_2012	0.709468	0.709481	Belem	2098.62	BR14_2012	0.709171	0.709183	Belem	2106.48	BR21_2012	0.709585	0.70961	Manaus	2035.74	BR16_2012	0.709104	0.709129	Belem	2206.04	BR1_2012	0.70931	0.709335	Belem	1582.48	BR25_2012	0.715526	0.715551	Manaus	1920.46	BR24_2012	0.731583	0.731608	Manaus	3183.3	BR26_2012	0.711248	0.711273	Manaus	1778.98	BR3_2012	0.709324	0.709349	Belem	1873.3	BR6_2012	0.709207	0.709274	Belem
1978.1	BR12_2012	0.709701	0.709714	Belem	2096	BR14_2012	0.709537	0.70955	Belem	2103.86	BR21_2012	0.708999	0.709024	Manaus	2033.12	BR16_2012	0.709367	0.709392	Belem	2203.42	BR1_2012	0.709565	0.70959	Belem	1579.86	BR25_2012	0.715011	0.715036	Manaus	1917.84	BR24_2012	0.728634	0.72866	Manaus	3180.68	BR26_2012	0.717154	0.717179	Manaus	1776.36	BR3_2012	0.709116	0.709141	Belem	1870.68	BR6_2012	0.708424	0.708491	Belem
1975.48	BR12_2012	0.709117	0.709129	Belem	2093.38	BR14_2012	0.709639	0.709652	Belem	2101.24	BR21_2012	0.708606	0.708631	Manaus	2030.5	BR16_2012	0.710018	0.710043	Belem	2200.8	BR1_2012	0.709344	0.709369	Belem	1577.24	BR25_2012	0.714157	0.714182	Manaus	1915.22	BR24_2012	0.731244	0.73127	Manaus	3178.06	BR26_2012	0.720696	0.720722	Manaus	1773.74	BR3_2012	0.709083	0.709108	Belem	1868.06	BR6_2012	0.708689	0.708755	Belem
1972.86	BR12_2012	0.709082	0.709094	Belem	2090.76	BR14_2012	0.708874	0.708886	Belem	2098.62	BR21_2012	0.709358	0.709383	Manaus	2027.88	BR16_2012	0.708933	0.708958	Belem	2198.18	BR1_2012	0.709677	0.709702	Belem	1574.62	BR25_2012	0.711012	0.711037	Manaus	1912.6	BR24_2012	0.729991	0.730017	Manaus	3175.44	BR26_2012	0.713103	0.713128	Manaus	1771.12	BR3_2012	0.709412	0.709437	Belem	1865.44	BR6_2012	0.708803	0.70887	Belem
1970.24	BR12_2012	0.709024	0.709036	Belem	2088.14	BR14_2012	0.709978	0.709991	Belem	2096	BR21_2012	0.709682	0.709707	Manaus	2025.26	BR16_2012	0.708732	0.708757	Belem	2195.56	BR1_2012	0.709144	0.709169	Belem	1572	BR25_2012	0.714373	0.714398	Manaus	1909.98	BR24_2012	0.728198	0.728224	Manaus	3172.82	BR26_2012	0.714495	0.71452	Manaus	1768.5	BR3_2012	0.709153	0.709178	Belem	1862.82	BR6_2012	0.709263	0.70933	Belem
1967.62	BR12_2012	0.709167	0.709179	Belem	2085.52	BR14_2012	0.710181	0.710194	Belem	2093.38	BR21_2012	0.709582	0.709607	Manaus	2022.64	BR16_2012	0.709542	0.709567	Belem	2192.94	BR1_2012	0.709387	0.709412	Belem	1569.38	BR25_2012	0.714054	0.714079	Manaus	1907.36	BR24_2012	0.730007	0.730033	Manaus	3170.2	BR26_2012	0.709005	0.70903	Manaus	1765.88	BR3_2012	0.709231	0.709256	Belem	1860.2	BR6_2012	0.708483	0.708549	Belem
1965	BR12_2012	0.70924	0.709253	Belem	2082.9	BR14_2012	0.708636	0.708649	Belem	2090.76	BR21_2012	0.708739	0.708764	Manaus	2020.02	BR16_2012	0.709095	0.70912	Belem	2190.32	BR1_2012	0.708515	0.70854	Belem	1566.76	BR25_2012	0.715747	0.715772	Manaus	1904.74	BR24_2012	0.729689	0.729715	Manaus	3167.58	BR26_2012	0.7118	0.711825	Manaus	1763.26	BR3_2012	0.709322	0.709347	Belem	1857.58	BR6_2012	0.710314	0.710381	Belem
1962.38	BR12_2012	0.709141	0.709154	Belem	2080.28	BR14_2012	0.708826	0.708839	Belem	2088.14	BR21_2012	0.708767	0.708792	Manaus	2017.4	BR16_2012	0.709376	0.709401	Belem	2187.7	BR1_2012	0.709085	0.70911	Belem	1564.14	BR25_2012	0.714067	0.714092	Manaus	1902.12	BR24_2012	0.730152	0.730177	Manaus	3164.96	BR26_2012	0.711722	0.711747	Manaus	1760.64	BR3_2012	0.708998	0.709023	Belem	1854.96	BR6_2012	0.709341	0.709407	Belem
1959.76	BR12_2012	0.709074	0.709086	Belem	2077.66	BR14_2012	0.708926	0.708939	Belem	2085.52	BR21_2012	0.707576	0.707601	Manaus	2014.78	BR16_2012	0.710464	0.710489	Belem	2185.08	BR1_2012	0.708993	0.709018	Belem	1561.52	BR25_2012	0.714405	0.714431	Manaus	1899.5	BR24_2012	0.730698	0.730724	Manaus	3162.34	BR26_2012	0.717589	0.717614	Manaus	1758.02	BR3_2012	0.709283	0.709308	Belem	1852.34	BR6_2012	0.708702	0.708769	Belem
1957.14	BR12_2012	0.709294	0.709307	Belem	2075.04	BR14_2012	0.709606	0.709619	Belem	2082.9	BR21_2012	0.708595	0.70862	Manaus	2012.16	BR16_2012	0.709215	0.70924	Belem	2182.46	BR1_2012	0.709443	0.709468	Belem	1558.9	BR25_2012	0.714744	0.714769	Manaus	1896.88	BR24_2012	0.729213	0.729239	Manaus	3159.72	BR26_2012	0.708996	0.709021	Manaus	1755.4	BR3_2012	0.709779	0.709804	Belem	1849.72	BR6_2012	0.709084	0.709151	Belem
1954.52	BR12_2012	0.70929	0.709303	Belem	2072.42	BR14_2012	0.708767	0.70878	Belem	2080.28	BR21_2012	0.709674	0.709699	Manaus	2009.54	BR16_2012	0.708331	0.708356	Belem	2179.84	BR1_2012	0.709377	0.709402	Belem	1556.28	BR25_2012	0.714322	0.714348	Manaus	1894.26	BR24_2012	0.730006	0.730032	Manaus	3157.1	BR26_2012	0.70818	0.708204	Manaus	1752.78	BR3_2012	0.709515	0.70954	Belem	1847.1	BR6_2012	0.709916	0.709982	Belem
1951.9	BR12_2012	0.709172	0.709185	Belem	2069.8	BR14_2012	0.708894	0.708906	Belem	2077.66	BR21_2012	0.709528	0.709553	Manaus	2006.92	BR16_2012	0.710769	0.710794	Belem	2177.22	BR1_2012	0.709599	0.709624	Belem	1553.66	BR25_2012	0.71387	0.713895	Manaus	1891.64	BR24_2012	0.731232	0.731258	Manaus	3154.48	BR26_2012	0.713532	0.713557	Manaus	1750.16	BR3_2012	0.709272	0.709297	Belem	1844.48	BR6_2012	0.708815	0.708881	Belem
1949.28	BR12_2012	0.709497	0.709509	Belem	2067.18	BR14_2012	0.708857	0.70887	Belem	2075.04	BR21_2012	0.708953	0.708978	Manaus	2004.3	BR16_2012	0.709873	0.709898	Belem	2174.6	BR1_2012	0.708884	0.708909	Belem	1551.04	BR25_2012	0.711735	0.711761	Manaus	1889.02	BR24_2012	0.729078	0.729104	Manaus	3151.86	BR26_2012	0.711523	0.711548	Manaus	1747.54	BR3_2012	0.709273	0.709298	Belem	1841.86	BR6_2012	0.709578	0.709645	Belem
1946.66	BR12_2012	0.709195	0.709207	Belem	2064.56	BR14_2012	0.708964	0.708977	Belem	2072.42	BR21_2012	0.708583	0.708608	Manaus	2001.68	BR16_2012	0.709037	0.709062	Belem	2171.98	BR1_2012	0.70905	0.709075	Belem	1548.42	BR25_2012	0.71368	0.713706	Manaus	1886.4	BR24_2012	0.729263	0.729289	Manaus	3149.24	BR26_2012	0.713895	0.71392	Manaus	1744.92	BR3_2012	0.708799	0.708824	Belem	1839.24	BR6_2012	0.707858	0.707924	Belem
1944.04	BR12_2012	0.709005	0.709017	Belem	2061.94	BR14_2012	0.709269	0.709281	Belem	2069.8	BR21_2012	0.708921	0.708946	Manaus	1999.06	BR16_2012	0.708962	0.708987	Belem	2169.36	BR1_2012	0.708993	0.709018	Belem	1545.8	BR25_2012	0.713875	0.7139	Manaus	1883.78	BR24_2012	0.730357	0.730383	Manaus	3146.62	BR26_2012	0.704352	0.704377	Manaus	1742.3	BR3_2012	0.708954	0.708979	Belem	1836.62	BR6_2012	0.708598	0.708665	Belem
1941.42	BR12_2012	0.709928	0.709941	Belem	2059.32	BR14_2012	0.709147	0.70916	Belem	2067.18	BR21_2012	0.709411	0.709436	Manaus	1996.44	BR16_2012	0.709871	0.709896	Belem	2166.74	BR1_2012	0.708986	0.709011	Belem	1543.18	BR25_2012	0.713924	0.713949	Manaus	1881.16	BR24_2012	0.729489	0.729515	Manaus	3144	BR26_2012	0.708713	0.708738	Manaus	1739.68	BR3_2012	0.708246	0.708271	Belem	1834	BR6_2012	0.708459	0.708526	Belem
1938.8	BR12_2012	0.709443	0.709455	Belem	2056.7	BR14_2012	0.709379	0.709392	Belem	2064.56	BR21_2012	0.709098	0.709123	Manaus	1993.82	BR16_2012	0.709238	0.709263	Belem	2164.12	BR1_2012	0.709013	0.709038	Belem	1540.56	BR25_2012	0.713964	0.71399	Manaus	1878.54	BR24_2012	0.7295	0.729525	Manaus	3141.38	BR26_2012	0.710151	0.710176	Manaus	1737.06	BR3_2012	0.708895	0.70892	Belem	1831.38	BR6_2012	0.709266	0.709333	Belem
1936.18	BR12_2012	0.709213	0.709226	Belem	2054.08	BR14_2012	0.709729	0.709741	Belem	2061.94	BR21_2012	0.708692	0.708717	Manaus	1991.2	BR16_2012	0.708816	0.708841	Belem	2161.5	BR1_2012	0.709428	0.709453	Belem	1537.94	BR25_2012	0.713652	0.713677	Manaus	1875.92	BR24_2012	0.72819	0.728215	Manaus	3138.76	BR26_2012	0.708846	0.708871	Manaus	1734.44	BR3_2012	0.709882	0.709907	Belem	1828.76	BR6_2012	0.709797	0.709863	Belem
1933.56	BR12_2012	0.709549	0.709562	Belem	2051.46	BR14_2012	0.708921	0.708934	Belem	2059.32	BR21_2012	0.708604	0.708629	Manaus	1988.58	BR16_2012	0.709245	0.70927	Belem	2158.88	BR1_2012	0.709598	0.709623	Belem	1535.32	BR25_2012	0.714894	0.714919	Manaus	1873.3	BR24_2012	0.728956	0.728982	Manaus	3136.14	BR26_2012	0.716075	0.7161	Manaus	1731.82	BR3_2012	0.708931	0.708956	Belem	1826.14	BR6_2012	0.710292	0.710359	Belem
1930.94	BR12_2012	0.708972	0.708984	Belem	2048.84	BR14_2012	0.709353	0.709365	Belem	2056.7	BR21_2012	0.709313	0.709338	Manaus	1985.96	BR16_2012	0.709739	0.709764	Belem	2156.26	BR1_2012	0.708927	0.708952	Belem	1532.7	BR25_2012	0.713512	0.713537	Manaus	1870.68	BR24_2012	0.730136	0.730161	Manaus	3133.52	BR26_2012	0.713813	0.713838	Manaus	1729.2	BR3_2012	0.708809	0.708834	Belem	1823.52	BR6_2012	0.708585	0.708652	Belem
1928.32	BR12_2012	0.709399	0.709412	Belem	2046.22	BR14_2012	0.709247	0.70926	Belem	2054.08	BR21_2012	0.709106	0.709131	Manaus	1983.34	BR16_2012	0.709452	0.709477	Belem	2153.64	BR1_2012	0.709245	0.70927	Belem	1530.08	BR25_2012	0.714283	0.714308	Manaus	1868.06	BR24_2012	0.729553	0.729579	Manaus	3130.9	BR26_2012	0.705481	0.705506	Manaus	1726.58	BR3_2012	0.708659	0.708684	Belem	1820.9	BR6_2012	0.708166	0.708233	Belem
1925.7	BR12_2012	0.709062	0.709074	Belem	2043.6	BR14_2012	0.70854	0.708553	Belem	2051.46	BR21_2012	0.709584	0.709609	Manaus	1980.72	BR16_2012	0.710036	0.710061	Belem	2151.02	BR1_2012	0.709388	0.709413	Belem	1527.46	BR25_2012	0.712311	0.712336	Manaus	1865.44	BR24_2012	0.729256	0.729282	Manaus	3128.28	BR26_2012	0.708903	0.708928	Manaus	1723.96	BR3_2012	0.707902	0.707927	Belem	1818.28	BR6_2012	0.710443	0.71051	Belem
1923.08	BR12_2012	0.709173	0.709185	Belem	2040.98	BR14_2012	0.709245	0.709257	Belem	2048.84	BR21_2012	0.709221	0.709246	Manaus	1978.1	BR16_2012	0.709954	0.709979	Belem	2148.4	BR1_2012	0.709455	0.70948	Belem	1524.84	BR25_2012	0.712881	0.712906	Manaus	1862.82	BR24_2012	0.72953	0.729556	Manaus	3125.66	BR26_2012	0.711891	0.711916	Manaus	1721.34	BR3_2012	0.708821	0.708846	Belem	1815.66	BR6_2012	0.708336	0.708402	Belem
1920.46	BR12_2012	0.70875	0.708762	Belem	2038.36	BR14_2012	0.709542	0.709555	Belem	2046.22	BR21_2012	0.7098	0.709825	Manaus	1975.48	BR16_2012	0.709448	0.709473	Belem	2145.78	BR1_2012	0.708523	0.708548	Belem	1522.22	BR25_2012	0.713237	0.713263	Manaus	1860.2	BR24_2012	0.729951	0.729976	Manaus	3123.04	BR26_2012	0.709077	0.709102	Manaus	1718.72	BR3_2012	0.708759	0.708784	Belem	1813.04	BR6_2012	0.709709	0.709776	Belem
1917.84	BR12_2012	0.709222	0.709234	Belem	2035.74	BR14_2012	0.709132	0.709145	Belem	2043.6	BR21_2012	0.709516	0.709541	Manaus	1972.86	BR16_2012	0.708749	0.708774	Belem	2143.16	BR1_2012	0.709117	0.709142	Belem	1519.6	BR25_2012	0.714971	0.714996	Manaus	1857.58	BR24_2012	0.729577	0.729603	Manaus	3120.42	BR26_2012	0.711621	0.711646	Manaus	1716.1	BR3_2012	0.709138	0.709163	Belem	1810.42	BR6_2012	0.710004	0.710071	Belem
1915.22	BR12_2012	0.708858	0.708871	Belem	2033.12	BR14_2012	0.709364	0.709376	Belem	2040.98	BR21_2012	0.709401	0.709426	Manaus	1970.24	BR16_2012	0.708826	0.708851	Belem	2140.54	BR1_2012	0.709354	0.709379	Belem	1516.98	BR25_2012	0.714674	0.714699	Manaus	1854.96	BR24_2012	0.729271	0.729297	Manaus	3117.8	BR26_2012	0.704739	0.704763	Manaus	1713.48	BR3_2012	0.708973	0.708998	Belem	1807.8	BR6_2012	0.709369	0.709436	Belem
1912.6	BR12_2012	0.709731	0.709743	Belem	2030.5	BR14_2012	0.709347	0.709359	Belem	2038.36	BR21_2012	0.709322	0.709347	Manaus	1967.62	BR16_2012	0.709393	0.709418	Belem	2137.92	BR1_2012	0.709285	0.70931	Belem	1514.36	BR25_2012	0.7141	0.714125	Manaus	1852.34	BR24_2012	0.729652	0.729678	Manaus	3115.18	BR26_2012	0.710823	0.710848	Manaus	1710.86	BR3_2012	0.709392	0.709417	Belem	1805.18	BR6_2012	0.708509	0.708575	Belem
1909.98	BR12_2012	0.709431	0.709443	Belem	2027.88	BR14_2012	0.709582	0.709595	Belem	2035.74	BR21_2012	0.709108	0.709133	Manaus	1965	BR16_2012	0.70955	0.709575	Belem	2135.3	BR1_2012	0.708805	0.70883	Belem	1511.74	BR25_2012	0.713566	0.713591	Manaus	1849.72	BR24_2012	0.729069	0.729095	Manaus	3112.56	BR26_2012	0.715042	0.715067	Manaus	1708.24	BR3_2012	0.709735	0.70976	Belem	1802.56	BR6_2012	0.709099	0.709166	Belem
1907.36	BR12_2012	0.709182	0.709195	Belem	2025.26	BR14_2012	0.708897	0.708909	Belem	2033.12	BR21_2012	0.708845	0.70887	Manaus	1962.38	BR16_2012	0.709614	0.709639	Belem	2132.68	BR1_2012	0.707315	0.70734	Belem	1509.12	BR25_2012	0.714202	0.714227	Manaus	1847.1	BR24_2012	0.729142	0.729168	Manaus	3109.94	BR26_2012	0.713466	0.713491	Manaus	1705.62	BR3_2012	0.709505	0.709531	Belem	1799.94	BR6_2012	0.710305	0.710372	Belem
1904.74	BR12_2012	0.708868	0.70888	Belem	2022.64	BR14_2012	0.708942	0.708955	Belem	2030.5	BR21_2012	0.70956	0.709585	Manaus	1959.76	BR16_2012	0.710505	0.71053	Belem	2130.06	BR1_2012	0.70776	0.707785	Belem	1506.5	BR25_2012	0.713764	0.713789	Manaus	1844.48	BR24_2012	0.730849	0.730875	Manaus	3107.32	BR26_2012	0.717947	0.717972	Manaus	1703	BR3_2012	0.70883	0.708855	Belem	1797.32	BR6_2012	0.70896	0.709027	Belem
1902.12	BR12_2012	0.708839	0.708851	Belem	2020.02	BR14_2012	0.709192	0.709204	Belem	2027.88	BR21_2012	0.708951	0.708976	Manaus	1957.14	BR16_2012	0.709836	0.709861	Belem	2127.44	BR1_2012	0.709034	0.709059	Belem	1503.88	BR25_2012	0.713839	0.713864	Manaus	1841.86	BR24_2012	0.727964	0.72799	Manaus	3104.7	BR26_2012	0.708643	0.708668	Manaus	1700.38	BR3_2012	0.709348	0.709373	Belem	1794.7	BR6_2012	0.709135	0.709201	Belem
1899.5	BR12_2012	0.708592	0.708605	Belem	2017.4	BR14_2012	0.708777	0.70879	Belem	2025.26	BR21_2012	0.709126	0.709151	Manaus	1954.52	BR16_2012	0.709163	0.709188	Belem	2124.82	BR1_2012	0.708644	0.708669	Belem	1501.26	BR25_2012	0.713071	0.713096	Manaus	1839.24	BR24_2012	0.727341	0.727367	Manaus	3102.08	BR26_2012	0.710624	0.710649	Manaus	1697.76	BR3_2012	0.709767	0.709792	Belem	1792.08	BR6_2012	0.709243	0.70931	Belem
1896.88	BR12_2012	0.709009	0.709021	Belem	2014.78	BR14_2012	0.709258	0.70927	Belem	2022.64	BR21_2012	0.70897	0.708995	Manaus	1951.9	BR16_2012	0.707182	0.707207	Belem	2122.2	BR1_2012	0.709215	0.70924	Belem	1498.64	BR25_2012	0.713876	0.713902	Manaus	1836.62	BR24_2012	0.728273	0.728298	Manaus	3099.46	BR26_2012	0.713698	0.713723	Manaus	1695.14	BR3_2012	0.708841	0.708866	Belem	1789.46	BR6_2012	0.709055	0.709121	Belem
1894.26	BR12_2012	0.708997	0.70901	Belem	2012.16	BR14_2012	0.709641	0.709654	Belem	2020.02	BR21_2012	0.70907	0.709095	Manaus	1949.28	BR16_2012	0.709117	0.709142	Belem	2119.58	BR1_2012	0.709478	0.709503	Belem	1496.02	BR25_2012	0.713778	0.713803	Manaus	1834	BR24_2012	0.729783	0.729808	Manaus	3096.84	BR26_2012	0.702452	0.702476	Manaus	1692.52	BR3_2012	0.70921	0.709235	Belem	1786.84	BR6_2012	0.708611	0.708678	Belem
1891.64	BR12_2012	0.709822	0.709834	Belem	2009.54	BR14_2012	0.708756	0.708768	Belem	2017.4	BR21_2012	0.708809	0.708834	Manaus	1946.66	BR16_2012	0.709442	0.709467	Belem	2116.96	BR1_2012	0.708961	0.708986	Belem	1493.4	BR25_2012	0.715428	0.715453	Manaus	1831.38	BR24_2012	0.729137	0.729163	Manaus	3094.22	BR26_2012	0.713818	0.713844	Manaus	1689.9	BR3_2012	0.709585	0.70961	Belem	1784.22	BR6_2012	0.709253	0.709319	Belem
1889.02	BR12_2012	0.708837	0.708849	Belem	2006.92	BR14_2012	0.708684	0.708696	Belem	2014.78	BR21_2012	0.709295	0.70932	Manaus	1944.04	BR16_2012	0.709416	0.709441	Belem	2114.34	BR1_2012	0.708764	0.708789	Belem	1490.78	BR25_2012	0.714757	0.714782	Manaus	1828.76	BR24_2012	0.729807	0.729833	Manaus	3091.6	BR26_2012	0.708446	0.708471	Manaus	1687.28	BR3_2012	0.709092	0.709117	Belem	1781.6	BR6_2012	0.709796	0.709863	Belem
1886.4	BR12_2012	0.7094	0.709413	Belem	2004.3	BR14_2012	0.709321	0.709334	Belem	2012.16	BR21_2012	0.708972	0.708997	Manaus	1941.42	BR16_2012	0.708631	0.708656	Belem	2111.72	BR1_2012	0.709342	0.709367	Belem	1488.16	BR25_2012	0.714786	0.714811	Manaus	1826.14	BR24_2012	0.728423	0.728449	Manaus	3088.98	BR26_2012	0.707008	0.707033	Manaus	1684.66	BR3_2012	0.709119	0.709144	Belem	1778.98	BR6_2012	0.709178	0.709244	Belem
1883.78	BR12_2012	0.709666	0.709678	Belem	2001.68	BR14_2012	0.709259	0.709271	Belem	2009.54	BR21_2012	0.70916	0.709185	Manaus	1938.8	BR16_2012	0.708891	0.708916	Belem	2109.1	BR1_2012	0.708882	0.708907	Belem	1485.54	BR25_2012	0.712972	0.712998	Manaus	1823.52	BR24_2012	0.727866	0.727892	Manaus	3086.36	BR26_2012	0.704979	0.705003	Manaus	1682.04	BR3_2012	0.709659	0.709684	Belem	1776.36	BR6_2012	0.70918	0.709247	Belem
1881.16	BR12_2012	0.709761	0.709773	Belem	1999.06	BR14_2012	0.709785	0.709798	Belem	2006.92	BR21_2012	0.708589	0.708614	Manaus	1936.18	BR16_2012	0.70943	0.709455	Belem	2106.48	BR1_2012	0.708823	0.708848	Belem	1482.92	BR25_2012	0.713604	0.71363	Manaus	1820.9	BR24_2012	0.727028	0.727053	Manaus	3083.74	BR26_2012	0.714615	0.71464	Manaus	1679.42	BR3_2012	0.709494	0.709519	Belem	1773.74	BR6_2012	0.709258	0.709325	Belem
1878.54	BR12_2012	0.710027	0.710039	Belem	1996.44	BR14_2012	0.709738	0.70975	Belem	2004.3	BR21_2012	0.708835	0.70886	Manaus	1933.56	BR16_2012	0.709556	0.709581	Belem	2103.86	BR1_2012	0.709252	0.709277	Belem	1480.3	BR25_2012	0.713389	0.713414	Manaus	1818.28	BR24_2012	0.727038	0.727063	Manaus	3081.12	BR26_2012	0.713142	0.713167	Manaus	1676.8	BR3_2012	0.709187	0.709212	Belem	1771.12	BR6_2012	0.710718	0.710785	Belem
1875.92	BR12_2012	0.709309	0.709322	Belem	1993.82	BR14_2012	0.710021	0.710033	Belem	2001.68	BR21_2012	0.709568	0.709593	Manaus	1930.94	BR16_2012	0.709757	0.709782	Belem	2101.24	BR1_2012	0.709273	0.709298	Belem	1477.68	BR25_2012	0.713735	0.71376	Manaus	1815.66	BR24_2012	0.729302	0.729327	Manaus	3078.5	BR26_2012	0.716901	0.716926	Manaus	1674.18	BR3_2012	0.70911	0.709135	Belem	1768.5	BR6_2012	0.71061	0.710677	Belem
1873.3	BR12_2012	0.708995	0.709007	Belem	1991.2	BR14_2012	0.709299	0.709311	Belem	1999.06	BR21_2012	0.709095	0.70912	Manaus	1928.32	BR16_2012	0.709225	0.70925	Belem	2098.62	BR1_2012	0.70936	0.709385	Belem	1475.06	BR25_2012	0.71387	0.713895	Manaus	1813.04	BR24_2012	0.730183	0.730209	Manaus	3075.88	BR26_2012	0.708161	0.708186	Manaus	1671.56	BR3_2012	0.709153	0.709178	Belem	1765.88	BR6_2012	0.707974	0.708041	Belem
1870.68	BR12_2012	0.709767	0.709779	Belem	1988.58	BR14_2012	0.709308	0.70932	Belem	1996.44	BR21_2012	0.709611	0.709636	Manaus	1925.7	BR16_2012	0.709739	0.709764	Belem	2096	BR1_2012	0.70935	0.709375	Belem	1472.44	BR25_2012	0.711706	0.711731	Manaus	1810.42	BR24_2012	0.728959	0.728985	Manaus	3073.26	BR26_2012	0.71829	0.718315	Manaus	1668.94	BR3_2012	0.709287	0.709312	Belem	1763.26	BR6_2012	0.710032	0.710098	Belem
1868.06	BR12_2012	0.70908	0.709092	Belem	1985.96	BR14_2012	0.709248	0.709261	Belem	1993.82	BR21_2012	0.709245	0.70927	Manaus	1923.08	BR16_2012	0.709134	0.709159	Belem	2093.38	BR1_2012	0.708887	0.708911	Belem	1469.82	BR25_2012	0.713684	0.713709	Manaus	1807.8	BR24_2012	0.729276	0.729302	Manaus	3070.64	BR26_2012	0.705713	0.705738	Manaus	1666.32	BR3_2012	0.709303	0.709328	Belem	1760.64	BR6_2012	0.709198	0.709265	Belem
1865.44	BR12_2012	0.70941	0.709423	Belem	1983.34	BR14_2012	0.708873	0.708886	Belem	1991.2	BR21_2012	0.709059	0.709084	Manaus	1920.46	BR16_2012	0.709544	0.709569	Belem	2090.76	BR1_2012	0.708604	0.708629	Belem	1467.2	BR25_2012	0.713945	0.713971	Manaus	1805.18	BR24_2012	0.73031	0.730336	Manaus	3068.02	BR26_2012	0.702533	0.702557	Manaus	1663.7	BR3_2012	0.709297	0.709322	Belem	1758.02	BR6_2012	0.709314	0.709381	Belem
1862.82	BR12_2012	0.710107	0.710119	Belem	1980.72	BR14_2012	0.708682	0.708695	Belem	1988.58	BR21_2012	0.709398	0.709423	Manaus	1917.84	BR16_2012	0.708714	0.708739	Belem	2088.14	BR1_2012	0.708867	0.708892	Belem	1464.58	BR25_2012	0.714229	0.714254	Manaus	1802.56	BR24_2012	0.727266	0.727292	Manaus	3065.4	BR26_2012	0.709812	0.709837	Manaus	1661.08	BR3_2012	0.709279	0.709304	Belem	1755.4	BR6_2012	0.710422	0.710488	Belem
1860.2	BR12_2012	0.709286	0.709299	Belem	1978.1	BR14_2012	0.708411	0.708423	Belem	1985.96	BR21_2012	0.709565	0.70959	Manaus	1915.22	BR16_2012	0.709895	0.70992	Belem	2085.52	BR1_2012	0.709221	0.709246	Belem	1461.96	BR25_2012	0.713466	0.713491	Manaus	1799.94	BR24_2012	0.727102	0.727128	Manaus	3062.78	BR26_2012	0.711061	0.711086	Manaus	1658.46	BR3_2012	0.709815	0.70984	Belem	1752.78	BR6_2012	0.708682	0.708749	Belem
1857.58	BR12_2012	0.709379	0.709392	Belem	1975.48	BR14_2012	0.709973	0.709985	Belem	1983.34	BR21_2012	0.709269	0.709294	Manaus	1912.6	BR16_2012	0.709788	0.709813	Belem	2082.9	BR1_2012	0.709129	0.709154	Belem	1459.34	BR25_2012	0.712958	0.712983	Manaus	1797.32	BR24_2012	0.729034	0.72906	Manaus	3060.16	BR26_2012	0.708203	0.708228	Manaus	1655.84	BR3_2012	0.709474	0.709499	Belem	1750.16	BR6_2012	0.708953	0.70902	Belem
1854.96	BR12_2012	0.709349	0.709361	Belem	1972.86	BR14_2012	0.71003	0.710042	Belem	1980.72	BR21_2012	0.709192	0.709217	Manaus	1909.98	BR16_2012	0.708924	0.708949	Belem	2080.28	BR1_2012	0.709229	0.709254	Belem	1456.72	BR25_2012	0.714288	0.714313	Manaus	1794.7	BR24_2012	0.726739	0.726765	Manaus	3057.54	BR26_2012	0.712586	0.712611	Manaus	1653.22	BR3_2012	0.70917	0.709195	Belem	1747.54	BR6_2012	0.708952	0.709018	Belem
1852.34	BR12_2012	0.709028	0.70904	Belem	1970.24	BR14_2012	0.708615	0.708627	Belem	1978.1	BR21_2012	0.709404	0.709429	Manaus	1907.36	BR16_2012	0.70926	0.709285	Belem	2077.66	BR1_2012	0.709022	0.709047	Belem	1454.1	BR25_2012	0.714095	0.71412	Manaus	1792.08	BR24_2012	0.72696	0.726985	Manaus	3054.92	BR26_2012	0.707248	0.707273	Manaus	1650.6	BR3_2012	0.709016	0.709041	Belem	1744.92	BR6_2012	0.709318	0.709385	Belem
1849.72	BR12_2012	0.709683	0.709695	Belem	1967.62	BR14_2012	0.708564	0.708576	Belem	1975.48	BR21_2012	0.709652	0.709677	Manaus	1904.74	BR16_2012	0.70888	0.708905	Belem	2075.04	BR1_2012	0.70964	0.709665	Belem	1451.48	BR25_2012	0.715989	0.716014	Manaus	1789.46	BR24_2012	0.729978	0.730003	Manaus	3052.3	BR26_2012	0.711932	0.711957	Manaus	1647.98	BR3_2012	0.709015	0.70904	Belem	1742.3	BR6_2012	0.70867	0.708736	Belem
1847.1	BR12_2012	0.709387	0.7094	Belem	1965	BR14_2012	0.70881	0.708823	Belem	1972.86	BR21_2012	0.709312	0.709337	Manaus	1902.12	BR16_2012	0.709459	0.709484	Belem	2072.42	BR1_2012	0.709167	0.709192	Belem	1448.86	BR25_2012	0.713042	0.713067	Manaus	1786.84	BR24_2012	0.72909	0.729116	Manaus	3049.68	BR26_2012	0.707864	0.707889	Manaus	1645.36	BR3_2012	0.709001	0.709026	Belem	1739.68	BR6_2012	0.709486	0.709553	Belem
1844.48	BR12_2012	0.709043	0.709056	Belem	1962.38	BR14_2012	0.7087	0.708712	Belem	1970.24	BR21_2012	0.708833	0.708857	Manaus	1899.5	BR16_2012	0.709163	0.709188	Belem	2069.8	BR1_2012	0.708576	0.708601	Belem	1446.24	BR25_2012	0.712374	0.712399	Manaus	1784.22	BR24_2012	0.7291	0.729126	Manaus	3047.06	BR26_2012	0.710296	0.710321	Manaus	1642.74	BR3_2012	0.709056	0.709081	Belem	1737.06	BR6_2012	0.709661	0.709728	Belem
1841.86	BR12_2012	0.708689	0.708701	Belem	1959.76	BR14_2012	0.70871	0.708722	Belem	1967.62	BR21_2012	0.709196	0.709221	Manaus	1896.88	BR16_2012	0.709489	0.709514	Belem	2067.18	BR1_2012	0.709676	0.709701	Belem	1443.62	BR25_2012	0.714381	0.714407	Manaus	1781.6	BR24_2012	0.728134	0.72816	Manaus	3044.44	BR26_2012	0.713783	0.713808	Manaus	1640.12	BR3_2012	0.709078	0.709103	Belem	1734.44	BR6_2012	0.708501	0.708568	Belem
1839.24	BR12_2012	0.709376	0.709389	Belem	1957.14	BR14_2012	0.709556	0.709568	Belem	1965	BR21_2012	0.709534	0.709559	Manaus	1894.26	BR16_2012	0.709444	0.709469	Belem	2064.56	BR1_2012	0.70942	0.709445	Belem	1441	BR25_2012	0.713592	0.713617	Manaus	1778.98	BR24_2012	0.728019	0.728045	Manaus	3041.82	BR26_2012	0.705914	0.705939	Manaus	1637.5	BR3_2012	0.709181	0.709206	Belem	1731.82	BR6_2012	0.708664	0.708731	Belem
1836.62	BR12_2012	0.709406	0.709418	Belem	1954.52	BR14_2012	0.709325	0.709338	Belem	1962.38	BR21_2012	0.708949	0.708974	Manaus	1891.64	BR16_2012	0.709519	0.709544	Belem	2061.94	BR1_2012	0.709276	0.709301	Belem	1438.38	BR25_2012	0.714342	0.714367	Manaus	1776.36	BR24_2012	0.727264	0.727289	Manaus	3039.2	BR26_2012	0.708167	0.708192	Manaus	1634.88	BR3_2012	0.709312	0.709337	Belem	1729.2	BR6_2012	0.708494	0.708561	Belem
1834	BR12_2012	0.709301	0.709313	Belem	1951.9	BR14_2012	0.708916	0.708929	Belem	1959.76	BR21_2012	0.709162	0.709187	Manaus	1889.02	BR16_2012	0.709154	0.709179	Belem	2059.32	BR1_2012	0.709642	0.709667	Belem	1435.76	BR25_2012	0.713129	0.713154	Manaus	1773.74	BR24_2012	0.72847	0.728496	Manaus	3036.58	BR26_2012	0.710788	0.710814	Manaus	1632.26	BR3_2012	0.709393	0.709418	Belem	1726.58	BR6_2012	0.708885	0.708952	Belem
1831.38	BR12_2012	0.709317	0.70933	Belem	1949.28	BR14_2012	0.7096	0.709612	Belem	1957.14	BR21_2012	0.708736	0.708761	Manaus	1886.4	BR16_2012	0.708386	0.708411	Belem	2056.7	BR1_2012	0.709552	0.709577	Belem	1433.14	BR25_2012	0.713901	0.713926	Manaus	1771.12	BR24_2012	0.727403	0.727428	Manaus	3033.96	BR26_2012	0.712835	0.71286	Manaus	1629.64	BR3_2012	0.709972	0.709997	Belem	1723.96	BR6_2012	0.711065	0.711132	Belem
1828.76	BR12_2012	0.709676	0.709688	Belem	1946.66	BR14_2012	0.709637	0.70965	Belem	1954.52	BR21_2012	0.708839	0.708864	Manaus	1883.78	BR16_2012	0.709556	0.709581	Belem	2054.08	BR1_2012	0.709251	0.709276	Belem	1430.52	BR25_2012	0.715382	0.715407	Manaus	1768.5	BR24_2012	0.727978	0.728004	Manaus	3031.34	BR26_2012	0.709878	0.709903	Manaus	1627.02	BR3_2012	0.709125	0.70915	Belem	1721.34	BR6_2012	0.710333	0.710399	Belem
1826.14	BR12_2012	0.709286	0.709298	Belem	1944.04	BR14_2012	0.709895	0.709908	Belem	1951.9	BR21_2012	0.708994	0.709019	Manaus	1881.16	BR16_2012	0.709983	0.710008	Belem	2051.46	BR1_2012	0.709462	0.709487	Belem	1427.9	BR25_2012	0.714303	0.714328	Manaus	1765.88	BR24_2012	0.728431	0.728457	Manaus	3028.72	BR26_2012	0.711033	0.711058	Manaus	1624.4	BR3_2012	0.709016	0.709041	Belem	1718.72	BR6_2012	0.709463	0.70953	Belem
1823.52	BR12_2012	0.709266	0.709278	Belem	1941.42	BR14_2012	0.708983	0.708995	Belem	1949.28	BR21_2012	0.708337	0.708362	Manaus	1878.54	BR16_2012	0.709714	0.709739	Belem	2048.84	BR1_2012	0.709628	0.709653	Belem	1425.28	BR25_2012	0.716553	0.716578	Manaus	1763.26	BR24_2012	0.729007	0.729033	Manaus	3026.1	BR26_2012	0.710121	0.710146	Manaus	1621.78	BR3_2012	0.70954	0.709565	Belem	1716.1	BR6_2012	0.708937	0.709004	Belem
1820.9	BR12_2012	0.709115	0.709127	Belem	1938.8	BR14_2012	0.708628	0.708641	Belem	1946.66	BR21_2012	0.709057	0.709082	Manaus	1875.92	BR16_2012	0.709464	0.709489	Belem	2046.22	BR1_2012	0.709093	0.709118	Belem	1422.66	BR25_2012	0.715117	0.715142	Manaus	1760.64	BR24_2012	0.726702	0.726728	Manaus	3023.48	BR26_2012	0.712317	0.712342	Manaus	1619.16	BR3_2012	0.709435	0.70946	Belem	1713.48	BR6_2012	0.707327	0.707394	Belem
1818.28	BR12_2012	0.709034	0.709047	Belem	1936.18	BR14_2012	0.709312	0.709325	Belem	1944.04	BR21_2012	0.709299	0.709324	Manaus	1873.3	BR16_2012	0.709592	0.709618	Belem	2043.6	BR1_2012	0.709183	0.709208	Belem	1420.04	BR25_2012	0.715351	0.715376	Manaus	1758.02	BR24_2012	0.727131	0.727157	Manaus	3020.86	BR26_2012	0.710449	0.710474	Manaus	1616.54	BR3_2012	0.709027	0.709052	Belem	1710.86	BR6_2012	0.708633	0.7087	Belem
1815.66	BR12_2012	0.70879	0.708802	Belem	1933.56	BR14_2012	0.708851	0.708863	Belem	1941.42	BR21_2012	0.7097	0.709725	Manaus	1870.68	BR16_2012	0.709672	0.709697	Belem	2040.98	BR1_2012	0.708944	0.708969	Belem	1417.42	BR25_2012	0.713364	0.713389	Manaus	1755.4	BR24_2012	0.728087	0.728113	Manaus	3018.24	BR26_2012	0.712979	0.713004	Manaus	1613.92	BR3_2012	0.708854	0.708879	Belem	1708.24	BR6_2012	0.709921	0.709988	Belem
1813.04	BR12_2012	0.708767	0.708779	Belem	1930.94	BR14_2012	0.70935	0.709363	Belem	1938.8	BR21_2012	0.709653	0.709678	Manaus	1868.06	BR16_2012	0.709164	0.709189	Belem	2038.36	BR1_2012	0.709083	0.709108	Belem	1414.8	BR25_2012	0.712768	0.712793	Manaus	1752.78	BR24_2012	0.729179	0.729205	Manaus	3015.62	BR26_2012	0.709883	0.709908	Manaus	1611.3	BR3_2012	0.708782	0.708807	Belem	1705.62	BR6_2012	0.707489	0.707556	Belem
1810.42	BR12_2012	0.709325	0.709338	Belem	1928.32	BR14_2012	0.70934	0.709353	Belem	1936.18	BR21_2012	0.709562	0.709587	Manaus	1865.44	BR16_2012	0.709872	0.709897	Belem	2035.74	BR1_2012	0.709654	0.709679	Belem	1412.18	BR25_2012	0.714866	0.714892	Manaus	1750.16	BR24_2012	0.727735	0.727761	Manaus	3013	BR26_2012	0.710029	0.710054	Manaus	1608.68	BR3_2012	0.709072	0.709097	Belem	1703	BR6_2012	0.709209	0.709275	Belem
1807.8	BR12_2012	0.709188	0.709201	Belem	1925.7	BR14_2012	0.709749	0.709761	Belem	1933.56	BR21_2012	0.709557	0.709582	Manaus	1862.82	BR16_2012	0.710134	0.710159	Belem	2033.12	BR1_2012	0.709532	0.709557	Belem	1409.56	BR25_2012	0.715632	0.715657	Manaus	1747.54	BR24_2012	0.726985	0.727011	Manaus	3010.38	BR26_2012	0.706692	0.706717	Manaus	1606.06	BR3_2012	0.708829	0.708854	Belem	1700.38	BR6_2012	0.707881	0.707948	Belem
1805.18	BR12_2012	0.709153	0.709165	Belem	1923.08	BR14_2012	0.709014	0.709026	Belem	1930.94	BR21_2012	0.709343	0.709368	Manaus	1860.2	BR16_2012	0.709674	0.709699	Belem	2030.5	BR1_2012	0.709404	0.709429	Belem	1406.94	BR25_2012	0.714709	0.714734	Manaus	1744.92	BR24_2012	0.72632	0.726346	Manaus	3007.76	BR26_2012	0.708576	0.708601	Manaus	1603.44	BR3_2012	0.70949	0.709515	Belem	1697.76	BR6_2012	0.709667	0.709733	Belem
1802.56	BR12_2012	0.709437	0.70945	Belem	1920.46	BR14_2012	0.709094	0.709106	Belem	1928.32	BR21_2012	0.70951	0.709535	Manaus	1857.58	BR16_2012	0.709619	0.709644	Belem	2027.88	BR1_2012	0.709821	0.709847	Belem	1404.32	BR25_2012	0.71319	0.713215	Manaus	1742.3	BR24_2012	0.727313	0.727339	Manaus	3005.14	BR26_2012	0.70845	0.708475	Manaus	1600.82	BR3_2012	0.709752	0.709777	Belem	1695.14	BR6_2012	0.709541	0.709608	Belem
1799.94	BR12_2012	0.709588	0.7096	Belem	1917.84	BR14_2012	0.7093	0.709313	Belem	1925.7	BR21_2012	0.709356	0.709381	Manaus	1854.96	BR16_2012	0.709842	0.709867	Belem	2025.26	BR1_2012	0.709602	0.709627	Belem	1401.7	BR25_2012	0.716269	0.716294	Manaus	1739.68	BR24_2012	0.726496	0.726521	Manaus	3002.52	BR26_2012	0.711826	0.711851	Manaus	1598.2	BR3_2012	0.70966	0.709685	Belem	1692.52	BR6_2012	0.708631	0.708698	Belem
1797.32	BR12_2012	0.709322	0.709335	Belem	1915.22	BR14_2012	0.708956	0.708969	Belem	1923.08	BR21_2012	0.708868	0.708893	Manaus	1852.34	BR16_2012	0.709108	0.709133	Belem	2022.64	BR1_2012	0.708985	0.70901	Belem	1399.08	BR25_2012	0.714794	0.714819	Manaus	1737.06	BR24_2012	0.727511	0.727537	Manaus	2999.9	BR26_2012	0.709371	0.709396	Manaus	1595.58	BR3_2012	0.709227	0.709252	Belem	1689.9	BR6_2012	0.710445	0.710511	Belem
1794.7	BR12_2012	0.708946	0.708959	Belem	1912.6	BR14_2012	0.709796	0.709808	Belem	1920.46	BR21_2012	0.709159	0.709184	Manaus	1849.72	BR16_2012	0.709501	0.709526	Belem	2020.02	BR1_2012	0.709073	0.709098	Belem	1396.46	BR25_2012	0.715822	0.715847	Manaus	1734.44	BR24_2012	0.727204	0.727229	Manaus	2997.28	BR26_2012	0.703634	0.703659	Manaus	1592.96	BR3_2012	0.7087	0.708725	Belem	1687.28	BR6_2012	0.710102	0.710169	Belem
1792.08	BR12_2012	0.709229	0.709241	Belem	1909.98	BR14_2012	0.70941	0.709422	Belem	1917.84	BR21_2012	0.709136	0.709161	Manaus	1847.1	BR16_2012	0.709201	0.709226	Belem	2017.4	BR1_2012	0.709738	0.709763	Belem	1393.84	BR25_2012	0.714885	0.71491	Manaus	1731.82	BR24_2012	0.726772	0.726797	Manaus	2994.66	BR26_2012	0.704468	0.704493	Manaus	1590.34	BR3_2012	0.709509	0.709534	Belem	1684.66	BR6_2012	0.709707	0.709774	Belem
1789.46	BR12_2012	0.709299	0.709312	Belem	1907.36	BR14_2012	0.70917	0.709182	Belem	1915.22	BR21_2012	0.709489	0.709514	Manaus	1844.48	BR16_2012	0.70958	0.709605	Belem	2014.78	BR1_2012	0.709356	0.709381	Belem	1391.22	BR25_2012	0.713467	0.713492	Manaus	1729.2	BR24_2012	0.726291	0.726316	Manaus	2992.04	BR26_2012	0.70677	0.706795	Manaus	1587.72	BR3_2012	0.709663	0.709688	Belem	1682.04	BR6_2012	0.70955	0.709617	Belem
1786.84	BR12_2012	0.708442	0.708455	Belem	1904.74	BR14_2012	0.708294	0.708307	Belem	1912.6	BR21_2012	0.709001	0.709026	Manaus	1841.86	BR16_2012	0.709437	0.709462	Belem	2012.16	BR1_2012	0.709281	0.709306	Belem	1388.6	BR25_2012	0.713814	0.71384	Manaus	1726.58	BR24_2012	0.72681	0.726836	Manaus	2989.42	BR26_2012	0.712305	0.71233	Manaus	1585.1	BR3_2012	0.709883	0.709908	Belem	1679.42	BR6_2012	0.708443	0.70851	Belem
1784.22	BR12_2012	0.708814	0.708827	Belem	1902.12	BR14_2012	0.708334	0.708346	Belem	1909.98	BR21_2012	0.709696	0.709721	Manaus	1839.24	BR16_2012	0.709441	0.709466	Belem	2009.54	BR1_2012	0.709242	0.709267	Belem	1385.98	BR25_2012	0.715673	0.715698	Manaus	1723.96	BR24_2012	0.725718	0.725743	Manaus	2986.8	BR26_2012	0.710844	0.710869	Manaus	1582.48	BR3_2012	0.709483	0.709508	Belem	1676.8	BR6_2012	0.709882	0.709949	Belem
1781.6	BR12_2012	0.709198	0.70921	Belem	1899.5	BR14_2012	0.709598	0.709611	Belem	1907.36	BR21_2012	0.709132	0.709157	Manaus	1836.62	BR16_2012	0.709286	0.709311	Belem	2006.92	BR1_2012	0.709337	0.709362	Belem	1383.36	BR25_2012	0.714635	0.71466	Manaus	1721.34	BR24_2012	0.725816	0.725841	Manaus	2984.18	BR26_2012	0.710574	0.710599	Manaus	1579.86	BR3_2012	0.709556	0.709581	Belem	1674.18	BR6_2012	0.708135	0.708202	Belem
1778.98	BR12_2012	0.709835	0.709848	Belem	1896.88	BR14_2012	0.709455	0.709468	Belem	1904.74	BR21_2012	0.709157	0.709182	Manaus	1834	BR16_2012	0.709231	0.709256	Belem	2004.3	BR1_2012	0.709162	0.709187	Belem	1380.74	BR25_2012	0.715085	0.715111	Manaus	1718.72	BR24_2012	0.726741	0.726767	Manaus	2981.56	BR26_2012	0.707974	0.707999	Manaus	1577.24	BR3_2012	0.709083	0.709108	Belem	1671.56	BR6_2012	0.709579	0.709645	Belem
1776.36	BR12_2012	0.709056	0.709068	Belem	1894.26	BR14_2012	0.70937	0.709382	Belem	1902.12	BR21_2012	0.70865	0.708675	Manaus	1831.38	BR16_2012	0.709999	0.710025	Belem	2001.68	BR1_2012	0.709112	0.709137	Belem	1378.12	BR25_2012	0.714369	0.714394	Manaus	1716.1	BR24_2012	0.726135	0.726161	Manaus	2978.94	BR26_2012	0.712333	0.712358	Manaus	1574.62	BR3_2012	0.708898	0.708923	Belem	1668.94	BR6_2012	0.7092	0.709266	Belem
1773.74	BR12_2012	0.709541	0.709553	Belem	1891.64	BR14_2012	0.70914	0.709152	Belem	1899.5	BR21_2012	0.708931	0.708956	Manaus	1828.76	BR16_2012	0.709908	0.709933	Belem	1999.06	BR1_2012	0.709122	0.709147	Belem	1375.5	BR25_2012	0.715373	0.715398	Manaus	1713.48	BR24_2012	0.725831	0.725857	Manaus	2976.32	BR26_2012	0.708989	0.709014	Manaus	1572	BR3_2012	0.709369	0.709394	Belem	1666.32	BR6_2012	0.708226	0.708293	Belem
1771.12	BR12_2012	0.709387	0.709399	Belem	1889.02	BR14_2012	0.708769	0.708782	Belem	1896.88	BR21_2012	0.709699	0.709724	Manaus	1826.14	BR16_2012	0.709307	0.709332	Belem	1996.44	BR1_2012	0.709577	0.709602	Belem	1372.88	BR25_2012	0.714419	0.714444	Manaus	1710.86	BR24_2012	0.726328	0.726354	Manaus	2973.7	BR26_2012	0.711602	0.711627	Manaus	1569.38	BR3_2012	0.708884	0.708909	Belem	1663.7	BR6_2012	0.71091	0.710977	Belem
1768.5	BR12_2012	0.709771	0.709783	Belem	1886.4	BR14_2012	0.70932	0.709333	Belem	1894.26	BR21_2012	0.70931	0.709336	Manaus	1823.52	BR16_2012	0.708986	0.709011	Belem	1993.82	BR1_2012	0.70881	0.708835	Belem	1370.26	BR25_2012	0.715357	0.715382	Manaus	1708.24	BR24_2012	0.725972	0.725998	Manaus	2971.08	BR26_2012	0.710563	0.710588	Manaus	1566.76	BR3_2012	0.709341	0.709366	Belem	1661.08	BR6_2012	0.709475	0.709541	Belem
1765.88	BR12_2012	0.709211	0.709224	Belem	1883.78	BR14_2012	0.70869	0.708703	Belem	1891.64	BR21_2012	0.709293	0.709318	Manaus	1820.9	BR16_2012	0.708941	0.708966	Belem	1991.2	BR1_2012	0.70922	0.709245	Belem	1367.64	BR25_2012	0.714828	0.714853	Manaus	1705.62	BR24_2012	0.725257	0.725283	Manaus	2968.46	BR26_2012	0.716022	0.716047	Manaus	1564.14	BR3_2012	0.708797	0.708822	Belem	1658.46	BR6_2012	0.709431	0.709498	Belem
1763.26	BR12_2012	0.70851	0.708522	Belem	1881.16	BR14_2012	0.708815	0.708827	Belem	1889.02	BR21_2012	0.709724	0.709749	Manaus	1818.28	BR16_2012	0.709639	0.709665	Belem	1988.58	BR1_2012	0.709309	0.709334	Belem	1365.02	BR25_2012	0.715378	0.715403	Manaus	1703	BR24_2012	0.724409	0.724435	Manaus	2965.84	BR26_2012	0.714777	0.714802	Manaus	1561.52	BR3_2012	0.709347	0.709372	Belem	1655.84	BR6_2012	0.709873	0.709939	Belem
1760.64	BR12_2012	0.708852	0.708865	Belem	1878.54	BR14_2012	0.709521	0.709534	Belem	1886.4	BR21_2012	0.709337	0.709362	Manaus	1815.66	BR16_2012	0.709432	0.709457	Belem	1985.96	BR1_2012	0.709001	0.709026	Belem	1362.4	BR25_2012	0.716367	0.716393	Manaus	1700.38	BR24_2012	0.725233	0.725259	Manaus	2963.22	BR26_2012	0.713039	0.713064	Manaus	1558.9	BR3_2012	0.708853	0.708878	Belem	1653.22	BR6_2012	0.708752	0.708818	Belem
1758.02	BR12_2012	0.709369	0.709382	Belem	1875.92	BR14_2012	0.709231	0.709244	Belem	1883.78	BR21_2012	0.709233	0.709258	Manaus	1813.04	BR16_2012	0.709015	0.70904	Belem	1983.34	BR1_2012	0.708482	0.708507	Belem	1359.78	BR25_2012	0.714491	0.714516	Manaus	1697.76	BR24_2012	0.725925	0.725951	Manaus	2960.6	BR26_2012	0.710724	0.710749	Manaus	1556.28	BR3_2012	0.708993	0.709018	Belem	1650.6	BR6_2012	0.709633	0.7097	Belem
1755.4	BR12_2012	0.71022	0.710233	Belem	1873.3	BR14_2012	0.709222	0.709235	Belem	1881.16	BR21_2012	0.70883	0.708855	Manaus	1810.42	BR16_2012	0.709302	0.709327	Belem	1980.72	BR1_2012	0.708894	0.708919	Belem	1357.16	BR25_2012	0.714129	0.714154	Manaus	1695.14	BR24_2012	0.725429	0.725455	Manaus	2957.98	BR26_2012	0.708518	0.708543	Manaus	1553.66	BR3_2012	0.709177	0.709202	Belem	1647.98	BR6_2012	0.708886	0.708952	Belem
1752.78	BR12_2012	0.709719	0.709731	Belem	1870.68	BR14_2012	0.709626	0.709638	Belem	1878.54	BR21_2012	0.70982	0.709845	Manaus	1807.8	BR16_2012	0.709911	0.709936	Belem	1978.1	BR1_2012	0.709085	0.70911	Belem	1354.54	BR25_2012	0.715313	0.715338	Manaus	1692.52	BR24_2012	0.724563	0.724589	Manaus	2955.36	BR26_2012	0.709814	0.709839	Manaus	1551.04	BR3_2012	0.708771	0.708796	Belem	1645.36	BR6_2012	0.708322	0.708389	Belem
1750.16	BR12_2012	0.709595	0.709608	Belem	1868.06	BR14_2012	0.710332	0.710344	Belem	1875.92	BR21_2012	0.709326	0.709351	Manaus	1805.18	BR16_2012	0.709221	0.709246	Belem	1975.48	BR1_2012	0.709362	0.709387	Belem	1351.92	BR25_2012	0.71406	0.714085	Manaus	1689.9	BR24_2012	0.722916	0.722942	Manaus	2952.74	BR26_2012	0.711489	0.711514	Manaus	1548.42	BR3_2012	0.70972	0.709745	Belem	1642.74	BR6_2012	0.709419	0.709485	Belem
1747.54	BR12_2012	0.708933	0.708946	Belem	1865.44	BR14_2012	0.709261	0.709273	Belem	1873.3	BR21_2012	0.708877	0.708902	Manaus	1802.56	BR16_2012	0.708863	0.708888	Belem	1972.86	BR1_2012	0.710131	0.710156	Belem	1349.3	BR25_2012	0.713793	0.713818	Manaus	1687.28	BR24_2012	0.722768	0.722793	Manaus	2950.12	BR26_2012	0.710802	0.710828	Manaus	1545.8	BR3_2012	0.709627	0.709652	Belem	1640.12	BR6_2012	0.708626	0.708692	Belem
1744.92	BR12_2012	0.709298	0.709311	Belem	1862.82	BR14_2012	0.708799	0.708811	Belem	1870.68	BR21_2012	0.709125	0.70915	Manaus	1799.94	BR16_2012	0.709786	0.709811	Belem	1970.24	BR1_2012	0.70936	0.709385	Belem	1346.68	BR25_2012	0.714798	0.714823	Manaus	1684.66	BR24_2012	0.722731	0.722756	Manaus	2947.5	BR26_2012	0.706951	0.706976	Manaus	1543.18	BR3_2012	0.70977	0.709795	Belem	1637.5	BR6_2012	0.708514	0.708581	Belem
1742.3	BR12_2012	0.709764	0.709776	Belem	1860.2	BR14_2012	0.708656	0.708668	Belem	1868.06	BR21_2012	0.70885	0.708875	Manaus	1797.32	BR16_2012	0.709545	0.70957	Belem	1967.62	BR1_2012	0.709028	0.709053	Belem	1344.06	BR25_2012	0.714727	0.714753	Manaus	1682.04	BR24_2012	0.723946	0.723972	Manaus	2944.88	BR26_2012	0.709809	0.709834	Manaus	1540.56	BR3_2012	0.708868	0.708893	Belem	1634.88	BR6_2012	0.709997	0.710064	Belem
1739.68	BR12_2012	0.709468	0.709481	Belem	1857.58	BR14_2012	0.709255	0.709268	Belem	1865.44	BR21_2012	0.708802	0.708827	Manaus	1794.7	BR16_2012	0.709217	0.709242	Belem	1965	BR1_2012	0.70918	0.709205	Belem	1341.44	BR25_2012	0.714639	0.714664	Manaus	1679.42	BR24_2012	0.721984	0.72201	Manaus	2942.26	BR26_2012	0.709072	0.709097	Manaus	1537.94	BR3_2012	0.709383	0.709408	Belem	1632.26	BR6_2012	0.709839	0.709905	Belem
1737.06	BR12_2012	0.709419	0.709432	Belem	1854.96	BR14_2012	0.708759	0.708772	Belem	1862.82	BR21_2012	0.709453	0.709478	Manaus	1792.08	BR16_2012	0.709497	0.709522	Belem	1962.38	BR1_2012	0.709378	0.709403	Belem	1338.82	BR25_2012	0.714863	0.714889	Manaus	1676.8	BR24_2012	0.723563	0.723589	Manaus	2939.64	BR26_2012	0.710594	0.710619	Manaus	1535.32	BR3_2012	0.709132	0.709157	Belem	1629.64	BR6_2012	0.71024	0.710307	Belem
1734.44	BR12_2012	0.709771	0.709783	Belem	1852.34	BR14_2012	0.709126	0.709138	Belem	1860.2	BR21_2012	0.709142	0.709167	Manaus	1789.46	BR16_2012	0.709011	0.709036	Belem	1959.76	BR1_2012	0.709799	0.709824	Belem	1336.2	BR25_2012	0.7134	0.713425	Manaus	1674.18	BR24_2012	0.72273	0.722756	Manaus	2937.02	BR26_2012	0.708954	0.708979	Manaus	1532.7	BR3_2012	0.71004	0.710065	Belem	1627.02	BR6_2012	0.70972	0.709787	Belem
1731.82	BR12_2012	0.709298	0.70931	Belem	1849.72	BR14_2012	0.708589	0.708601	Belem	1857.58	BR21_2012	0.709507	0.709532	Manaus	1786.84	BR16_2012	0.709225	0.70925	Belem	1957.14	BR1_2012	0.709899	0.709924	Belem	1333.58	BR25_2012	0.711622	0.711647	Manaus	1671.56	BR24_2012	0.723258	0.723284	Manaus	2934.4	BR26_2012	0.715035	0.71506	Manaus	1530.08	BR3_2012	0.709401	0.709426	Belem	1624.4	BR6_2012	0.708721	0.708788	Belem
1729.2	BR12_2012	0.709047	0.70906	Belem	1847.1	BR14_2012	0.709863	0.709876	Belem	1854.96	BR21_2012	0.70954	0.709565	Manaus	1784.22	BR16_2012	0.709011	0.709036	Belem	1954.52	BR1_2012	0.709779	0.709804	Belem	1330.96	BR25_2012	0.713519	0.713544	Manaus	1668.94	BR24_2012	0.722889	0.722915	Manaus	2931.78	BR26_2012	0.710874	0.710899	Manaus	1527.46	BR3_2012	0.709479	0.709504	Belem	1621.78	BR6_2012	0.707926	0.707992	Belem
1726.58	BR12_2012	0.709822	0.709834	Belem	1844.48	BR14_2012	0.709863	0.709875	Belem	1852.34	BR21_2012	0.709903	0.709928	Manaus	1781.6	BR16_2012	0.70849	0.708515	Belem	1951.9	BR1_2012	0.709381	0.709406	Belem	1328.34	BR25_2012	0.712566	0.712591	Manaus	1666.32	BR24_2012	0.722251	0.722276	Manaus	2929.16	BR26_2012	0.710106	0.710131	Manaus	1524.84	BR3_2012	0.708694	0.708719	Belem	1619.16	BR6_2012	0.708831	0.708897	Belem
1723.96	BR12_2012	0.70768	0.707693	Belem	1841.86	BR14_2012	0.709764	0.709776	Belem	1849.72	BR21_2012	0.709397	0.709422	Manaus	1778.98	BR16_2012	0.709937	0.709962	Belem	1949.28	BR1_2012	0.708889	0.708914	Belem	1325.72	BR25_2012	0.714438	0.714464	Manaus	1663.7	BR24_2012	0.719761	0.719786	Manaus	2926.54	BR26_2012	0.70753	0.707555	Manaus	1522.22	BR3_2012	0.708374	0.708399	Belem	1616.54	BR6_2012	0.709897	0.709963	Belem
1721.34	BR12_2012	0.708368	0.70838	Belem	1839.24	BR14_2012	0.709038	0.70905	Belem	1847.1	BR21_2012	0.708628	0.708653	Manaus	1776.36	BR16_2012	0.709837	0.709862	Belem	1946.66	BR1_2012	0.708693	0.708718	Belem	1323.1	BR25_2012	0.712529	0.712554	Manaus	1661.08	BR24_2012	0.720771	0.720797	Manaus	2923.92	BR26_2012	0.71117	0.711195	Manaus	1519.6	BR3_2012	0.708893	0.708918	Belem	1613.92	BR6_2012	0.709043	0.70911	Belem
1718.72	BR12_2012	0.709288	0.709301	Belem	1836.62	BR14_2012	0.709261	0.709273	Belem	1844.48	BR21_2012	0.709433	0.709458	Manaus	1773.74	BR16_2012	0.709923	0.709948	Belem	1944.04	BR1_2012	0.70931	0.709335	Belem	1320.48	BR25_2012	0.713432	0.713458	Manaus	1658.46	BR24_2012	0.719895	0.71992	Manaus	2921.3	BR26_2012	0.71134	0.711365	Manaus	1516.98	BR3_2012	0.7095	0.709525	Belem	1611.3	BR6_2012	0.708566	0.708632	Belem
1716.1	BR12_2012	0.709355	0.709367	Belem	1834	BR14_2012	0.709465	0.709477	Belem	1841.86	BR21_2012	0.709742	0.709767	Manaus	1771.12	BR16_2012	0.709935	0.70996	Belem	1941.42	BR1_2012	0.708775	0.7088	Belem	1317.86	BR25_2012	0.713231	0.713256	Manaus	1655.84	BR24_2012	0.717891	0.717916	Manaus	2918.68	BR26_2012	0.708612	0.708637	Manaus	1514.36	BR3_2012	0.708488	0.708513	Belem	1608.68	BR6_2012	0.709395	0.709462	Belem
1713.48	BR12_2012	0.709001	0.709014	Belem	1831.38	BR14_2012	0.709176	0.709189	Belem	1839.24	BR21_2012	0.708889	0.708914	Manaus	1768.5	BR16_2012	0.709127	0.709152	Belem	1938.8	BR1_2012	0.708936	0.708961	Belem	1315.24	BR25_2012	0.712685	0.71271	Manaus	1653.22	BR24_2012	0.719269	0.719294	Manaus	2916.06	BR26_2012	0.707346	0.707371	Manaus	1511.74	BR3_2012	0.709223	0.709248	Belem	1606.06	BR6_2012	0.709077	0.709144	Belem
1710.86	BR12_2012	0.709081	0.709094	Belem	1828.76	BR14_2012	0.70873	0.708743	Belem	1836.62	BR21_2012	0.709021	0.709046	Manaus	1765.88	BR16_2012	0.708576	0.708601	Belem	1936.18	BR1_2012	0.709537	0.709562	Belem	1312.62	BR25_2012	0.71354	0.713565	Manaus	1650.6	BR24_2012	0.719507	0.719532	Manaus	2913.44	BR26_2012	0.710265	0.71029	Manaus	1509.12	BR3_2012	0.708651	0.708676	Belem	1603.44	BR6_2012	0.709577	0.709644	Belem
1708.24	BR12_2012	0.709377	0.70939	Belem	1826.14	BR14_2012	0.709661	0.709673	Belem	1834	BR21_2012	0.708991	0.709016	Manaus	1763.26	BR16_2012	0.709601	0.709626	Belem	1933.56	BR1_2012	0.709178	0.709203	Belem	1310	BR25_2012	0.710425	0.71045	Manaus	1647.98	BR24_2012	0.718521	0.718547	Manaus	2910.82	BR26_2012	0.706714	0.706739	Manaus	1506.5	BR3_2012	0.709614	0.709639	Belem	1600.82	BR6_2012	0.711253	0.71132	Belem
1705.62	BR12_2012	0.70893	0.708942	Belem	1823.52	BR14_2012	0.709947	0.709959	Belem	1831.38	BR21_2012	0.709176	0.709201	Manaus	1760.64	BR16_2012	0.709508	0.709533	Belem	1930.94	BR1_2012	0.709342	0.709367	Belem	1307.38	BR25_2012	0.712646	0.712672	Manaus	1645.36	BR24_2012	0.719958	0.719984	Manaus	2908.2	BR26_2012	0.705174	0.705198	Manaus	1503.88	BR3_2012	0.708995	0.70902	Belem	1598.2	BR6_2012	0.709951	0.710017	Belem
1703	BR12_2012	0.709316	0.709328	Belem	1820.9	BR14_2012	0.709394	0.709407	Belem	1828.76	BR21_2012	0.70941	0.709435	Manaus	1758.02	BR16_2012	0.70909	0.709115	Belem	1928.32	BR1_2012	0.708388	0.708413	Belem	1304.76	BR25_2012	0.713515	0.713541	Manaus	1642.74	BR24_2012	0.720072	0.720097	Manaus	2905.58	BR26_2012	0.708917	0.708942	Manaus	1501.26	BR3_2012	0.709239	0.709264	Belem	1595.58	BR6_2012	0.710747	0.710814	Belem
1700.38	BR12_2012	0.709563	0.709575	Belem	1818.28	BR14_2012	0.709298	0.709311	Belem	1826.14	BR21_2012	0.709214	0.709239	Manaus	1755.4	BR16_2012	0.709796	0.709821	Belem	1925.7	BR1_2012	0.709006	0.709031	Belem	1302.14	BR25_2012	0.712609	0.712634	Manaus	1640.12	BR24_2012	0.719923	0.719949	Manaus	2902.96	BR26_2012	0.709001	0.709026	Manaus	1498.64	BR3_2012	0.70891	0.708935	Belem	1592.96	BR6_2012	0.709478	0.709545	Belem
1697.76	BR12_2012	0.709195	0.709207	Belem	1815.66	BR14_2012	0.70922	0.709232	Belem	1823.52	BR21_2012	0.709215	0.70924	Manaus	1752.78	BR16_2012	0.709966	0.709991	Belem	1923.08	BR1_2012	0.709886	0.709911	Belem	1299.52	BR25_2012	0.713196	0.713222	Manaus	1637.5	BR24_2012	0.718567	0.718593	Manaus	2900.34	BR26_2012	0.709924	0.709949	Manaus	1496.02	BR3_2012	0.708853	0.708878	Belem	1590.34	BR6_2012	0.707738	0.707805	Belem
1695.14	BR12_2012	0.709145	0.709157	Belem	1813.04	BR14_2012	0.708955	0.708967	Belem	1820.9	BR21_2012	0.709819	0.709844	Manaus	1750.16	BR16_2012	0.709861	0.709886	Belem	1920.46	BR1_2012	0.708823	0.708848	Belem	1296.9	BR25_2012	0.713671	0.713696	Manaus	1634.88	BR24_2012	0.717036	0.717061	Manaus	2897.72	BR26_2012	0.704595	0.70462	Manaus	1493.4	BR3_2012	0.709016	0.709041	Belem	1587.72	BR6_2012	0.709822	0.709888	Belem
1692.52	BR12_2012	0.709531	0.709544	Belem	1810.42	BR14_2012	0.709558	0.709571	Belem	1818.28	BR21_2012	0.708988	0.709013	Manaus	1747.54	BR16_2012	0.710042	0.710067	Belem	1917.84	BR1_2012	0.709663	0.709688	Belem	1294.28	BR25_2012	0.713095	0.713121	Manaus	1632.26	BR24_2012	0.716809	0.716834	Manaus	2895.1	BR26_2012	0.711634	0.711659	Manaus	1490.78	BR3_2012	0.709502	0.709527	Belem	1585.1	BR6_2012	0.708374	0.708441	Belem
1689.9	BR12_2012	0.709207	0.70922	Belem	1807.8	BR14_2012	0.70897	0.708982	Belem	1815.66	BR21_2012	0.708918	0.708943	Manaus	1744.92	BR16_2012	0.710167	0.710192	Belem	1915.22	BR1_2012	0.709069	0.709094	Belem	1291.66	BR25_2012	0.71203	0.712055	Manaus	1629.64	BR24_2012	0.71597	0.715996	Manaus	2892.48	BR26_2012	0.708086	0.708111	Manaus	1488.16	BR3_2012	0.709288	0.709313	Belem	1582.48	BR6_2012	0.708912	0.708979	Belem
1687.28	BR12_2012	0.709034	0.709047	Belem	1805.18	BR14_2012	0.709527	0.709539	Belem	1813.04	BR21_2012	0.70923	0.709255	Manaus	1742.3	BR16_2012	0.709575	0.7096	Belem	1912.6	BR1_2012	0.708821	0.708846	Belem	1289.04	BR25_2012	0.712747	0.712772	Manaus	1627.02	BR24_2012	0.716882	0.716908	Manaus	2889.86	BR26_2012	0.708972	0.708997	Manaus	1485.54	BR3_2012	0.709102	0.709127	Belem	1579.86	BR6_2012	0.709826	0.709892	Belem
1684.66	BR12_2012	0.708966	0.708979	Belem	1802.56	BR14_2012	0.709016	0.709028	Belem	1810.42	BR21_2012	0.709351	0.709376	Manaus	1739.68	BR16_2012	0.708979	0.709004	Belem	1909.98	BR1_2012	0.709331	0.709356	Belem	1286.42	BR25_2012	0.71134	0.711365	Manaus	1624.4	BR24_2012	0.715968	0.715993	Manaus	2887.24	BR26_2012	0.710079	0.710104	Manaus	1482.92	BR3_2012	0.709165	0.70919	Belem	1577.24	BR6_2012	0.709719	0.709786	Belem
1682.04	BR12_2012	0.708958	0.70897	Belem	1799.94	BR14_2012	0.709375	0.709388	Belem	1807.8	BR21_2012	0.709302	0.709327	Manaus	1737.06	BR16_2012	0.710026	0.710051	Belem	1907.36	BR1_2012	0.709408	0.709433	Belem	1283.8	BR25_2012	0.712649	0.712674	Manaus	1621.78	BR24_2012	0.717285	0.71731	Manaus	2884.62	BR26_2012	0.70883	0.708855	Manaus	1480.3	BR3_2012	0.709397	0.709422	Belem	1574.62	BR6_2012	0.709476	0.709543	Belem
1679.42	BR12_2012	0.708575	0.708588	Belem	1797.32	BR14_2012	0.70897	0.708983	Belem	1805.18	BR21_2012	0.709551	0.709576	Manaus	1734.44	BR16_2012	0.710533	0.710558	Belem	1904.74	BR1_2012	0.709079	0.709104	Belem	1281.18	BR25_2012	0.714364	0.714389	Manaus	1619.16	BR24_2012	0.71512	0.715145	Manaus	2882	BR26_2012	0.709767	0.709792	Manaus	1477.68	BR3_2012	0.709308	0.709333	Belem	1572	BR6_2012	0.709745	0.709812	Belem
1676.8	BR12_2012	0.709259	0.709271	Belem	1794.7	BR14_2012	0.705641	0.705654	Belem	1802.56	BR21_2012	0.70935	0.709375	Manaus	1731.82	BR16_2012	0.709228	0.709253	Belem	1902.12	BR1_2012	0.709596	0.709621	Belem	1278.56	BR25_2012	0.711537	0.711562	Manaus	1616.54	BR24_2012	0.714153	0.714178	Manaus	2879.38	BR26_2012	0.709508	0.709533	Manaus	1475.06	BR3_2012	0.708626	0.708651	Belem	1569.38	BR6_2012	0.709305	0.709371	Belem
1674.18	BR12_2012	0.709041	0.709054	Belem	1792.08	BR14_2012	0.7089	0.708912	Belem	1799.94	BR21_2012	0.708972	0.708997	Manaus	1729.2	BR16_2012	0.70973	0.709755	Belem	1899.5	BR1_2012	0.708892	0.708917	Belem	1275.94	BR25_2012	0.711821	0.711846	Manaus	1613.92	BR24_2012	0.715659	0.715685	Manaus	2876.76	BR26_2012	0.713033	0.713059	Manaus	1472.44	BR3_2012	0.708554	0.708579	Belem	1566.76	BR6_2012	0.708596	0.708662	Belem
1671.56	BR12_2012	0.709485	0.709498	Belem	1789.46	BR14_2012	0.70937	0.709382	Belem	1797.32	BR21_2012	0.709218	0.709243	Manaus	1726.58	BR16_2012	0.710104	0.710129	Belem	1896.88	BR1_2012	0.709681	0.709706	Belem	1273.32	BR25_2012	0.711785	0.71181	Manaus	1611.3	BR24_2012	0.713786	0.713811	Manaus	2874.14	BR26_2012	0.710162	0.710187	Manaus	1469.82	BR3_2012	0.708899	0.708924	Belem	1564.14	BR6_2012	0.709962	0.710029	Belem
1668.94	BR12_2012	0.709357	0.709369	Belem	1786.84	BR14_2012	0.709513	0.709525	Belem	1794.7	BR21_2012	0.709104	0.709129	Manaus	1723.96	BR16_2012	0.70953	0.709555	Belem	1894.26	BR1_2012	0.709257	0.709282	Belem	1270.7	BR25_2012	0.712749	0.712774	Manaus	1608.68	BR24_2012	0.715903	0.715928	Manaus	2871.52	BR26_2012	0.709671	0.709696	Manaus	1467.2	BR3_2012	0.709386	0.709411	Belem	1561.52	BR6_2012	0.709144	0.709211	Belem
1666.32	BR12_2012	0.70931	0.709323	Belem	1784.22	BR14_2012	0.709765	0.709778	Belem	1792.08	BR21_2012	0.709451	0.709476	Manaus	1721.34	BR16_2012	0.710235	0.71026	Belem	1891.64	BR1_2012	0.709217	0.709242	Belem	1268.08	BR25_2012	0.712868	0.712893	Manaus	1606.06	BR24_2012	0.71512	0.715145	Manaus	2868.9	BR26_2012	0.707162	0.707187	Manaus	1464.58	BR3_2012	0.709835	0.70986	Belem	1558.9	BR6_2012	0.706688	0.706755	Belem
1663.7	BR12_2012	0.709562	0.709574	Belem	1781.6	BR14_2012	0.709268	0.70928	Belem	1789.46	BR21_2012	0.709316	0.709341	Manaus	1718.72	BR16_2012	0.710097	0.710122	Belem	1889.02	BR1_2012	0.709296	0.709321	Belem	1265.46	BR25_2012	0.711812	0.711837	Manaus	1603.44	BR24_2012	0.715601	0.715626	Manaus	2866.28	BR26_2012	0.709954	0.709979	Manaus	1461.96	BR3_2012	0.709441	0.709466	Belem	1556.28	BR6_2012	0.7101	0.710167	Belem
1661.08	BR12_2012	0.709327	0.70934	Belem	1778.98	BR14_2012	0.709166	0.709179	Belem	1786.84	BR21_2012	0.709352	0.709377	Manaus	1716.1	BR16_2012	0.70981	0.709835	Belem	1886.4	BR1_2012	0.709062	0.709087	Belem	1262.84	BR25_2012	0.712174	0.712199	Manaus	1600.82	BR24_2012	0.714474	0.714499	Manaus	2863.66	BR26_2012	0.711483	0.711508	Manaus	1459.34	BR3_2012	0.709545	0.70957	Belem	1553.66	BR6_2012	0.709757	0.709824	Belem
1658.46	BR12_2012	0.709348	0.709361	Belem	1776.36	BR14_2012	0.709026	0.709038	Belem	1784.22	BR21_2012	0.709271	0.709296	Manaus	1713.48	BR16_2012	0.710254	0.710279	Belem	1883.78	BR1_2012	0.709773	0.709798	Belem	1260.22	BR25_2012	0.712559	0.712584	Manaus	1598.2	BR24_2012	0.712824	0.712849	Manaus	2861.04	BR26_2012	0.709165	0.70919	Manaus	1456.72	BR3_2012	0.706456	0.706481	Belem	1551.04	BR6_2012	0.708936	0.709003	Belem
1655.84	BR12_2012	0.70941	0.709423	Belem	1773.74	BR14_2012	0.709884	0.709896	Belem	1781.6	BR21_2012	0.708759	0.708784	Manaus	1710.86	BR16_2012	0.709574	0.709599	Belem	1881.16	BR1_2012	0.709315	0.70934	Belem	1257.6	BR25_2012	0.712523	0.712548	Manaus	1595.58	BR24_2012	0.714267	0.714293	Manaus	2858.42	BR26_2012	0.711286	0.711311	Manaus	1454.1	BR3_2012	0.707861	0.707886	Belem	1548.42	BR6_2012	0.709217	0.709284	Belem
1653.22	BR12_2012	0.709017	0.70903	Belem	1771.12	BR14_2012	0.709812	0.709824	Belem	1778.98	BR21_2012	0.708894	0.708919	Manaus	1708.24	BR16_2012	0.709882	0.709907	Belem	1878.54	BR1_2012	0.709548	0.709573	Belem	1254.98	BR25_2012	0.711195	0.71122	Manaus	1592.96	BR24_2012	0.713866	0.713891	Manaus	2855.8	BR26_2012	0.710828	0.710853	Manaus	1451.48	BR3_2012	0.708768	0.708793	Belem	1545.8	BR6_2012	0.708493	0.708559	Belem
1650.6	BR12_2012	0.709312	0.709325	Belem	1768.5	BR14_2012	0.70936	0.709373	Belem	1776.36	BR21_2012	0.709658	0.709683	Manaus	1705.62	BR16_2012	0.709989	0.710014	Belem	1875.92	BR1_2012	0.709255	0.70928	Belem	1252.36	BR25_2012	0.711544	0.711569	Manaus	1590.34	BR24_2012	0.714965	0.71499	Manaus	2853.18	BR26_2012	0.709223	0.709248	Manaus	1448.86	BR3_2012	0.709345	0.70937	Belem	1543.18	BR6_2012	0.710115	0.710182	Belem
1647.98	BR12_2012	0.709425	0.709438	Belem	1765.88	BR14_2012	0.709058	0.709071	Belem	1773.74	BR21_2012	0.710103	0.710128	Manaus	1703	BR16_2012	0.710406	0.710431	Belem	1873.3	BR1_2012	0.708995	0.70902	Belem	1249.74	BR25_2012	0.710678	0.710703	Manaus	1587.72	BR24_2012	0.712412	0.712437	Manaus	2850.56	BR26_2012	0.710304	0.710329	Manaus	1446.24	BR3_2012	0.709034	0.709059	Belem	1540.56	BR6_2012	0.709714	0.709781	Belem
1645.36	BR12_2012	0.71	0.710012	Belem	1763.26	BR14_2012	0.709874	0.709886	Belem	1771.12	BR21_2012	0.709066	0.709091	Manaus	1700.38	BR16_2012	0.710007	0.710032	Belem	1870.68	BR1_2012	0.708614	0.708639	Belem	1247.12	BR25_2012	0.712995	0.71302	Manaus	1585.1	BR24_2012	0.71342	0.713445	Manaus	2847.94	BR26_2012	0.707849	0.707874	Manaus	1443.62	BR3_2012	0.709503	0.709528	Belem	1537.94	BR6_2012	0.709797	0.709864	Belem
1642.74	BR12_2012	0.7093	0.709312	Belem	1760.64	BR14_2012	0.708759	0.708772	Belem	1768.5	BR21_2012	0.708963	0.708988	Manaus	1697.76	BR16_2012	0.709644	0.709669	Belem	1868.06	BR1_2012	0.708278	0.708303	Belem	1244.5	BR25_2012	0.712526	0.712551	Manaus	1582.48	BR24_2012	0.711559	0.711584	Manaus	2845.32	BR26_2012	0.707721	0.707745	Manaus	1441	BR3_2012	0.709487	0.709512	Belem	1535.32	BR6_2012	0.708709	0.708775	Belem
1640.12	BR12_2012	0.709167	0.709179	Belem	1758.02	BR14_2012	0.709122	0.709135	Belem	1765.88	BR21_2012	0.710177	0.710202	Manaus	1695.14	BR16_2012	0.710283	0.710308	Belem	1865.44	BR1_2012	0.708974	0.708999	Belem	1241.88	BR25_2012	0.71255	0.712576	Manaus	1579.86	BR24_2012	0.712083	0.712108	Manaus	2842.7	BR26_2012	0.711238	0.711263	Manaus	1438.38	BR3_2012	0.709059	0.709084	Belem	1532.7	BR6_2012	0.70859	0.708656	Belem
1637.5	BR12_2012	0.709628	0.709641	Belem	1755.4	BR14_2012	0.709229	0.709241	Belem	1763.26	BR21_2012	0.70945	0.709475	Manaus	1692.52	BR16_2012	0.710574	0.710599	Belem	1862.82	BR1_2012	0.709183	0.709208	Belem	1239.26	BR25_2012	0.713911	0.713936	Manaus	1577.24	BR24_2012	0.713403	0.713428	Manaus	2840.08	BR26_2012	0.712763	0.712788	Manaus	1435.76	BR3_2012	0.708796	0.708821	Belem	1530.08	BR6_2012	0.709203	0.709269	Belem
1634.88	BR12_2012	0.709067	0.70908	Belem	1752.78	BR14_2012	0.708938	0.70895	Belem	1760.64	BR21_2012	0.709248	0.709273	Manaus	1689.9	BR16_2012	0.71013	0.710155	Belem	1860.2	BR1_2012	0.709145	0.70917	Belem	1236.64	BR25_2012	0.711903	0.711928	Manaus	1574.62	BR24_2012	0.713356	0.713381	Manaus	2837.46	BR26_2012	0.712012	0.712037	Manaus	1433.14	BR3_2012	0.709185	0.70921	Belem	1527.46	BR6_2012	0.709475	0.709542	Belem
1632.26	BR12_2012	0.709516	0.709528	Belem	1750.16	BR14_2012	0.708707	0.708719	Belem	1758.02	BR21_2012	0.70965	0.709675	Manaus	1687.28	BR16_2012	0.71027	0.710295	Belem	1857.58	BR1_2012	0.708671	0.708696	Belem	1234.02	BR25_2012	0.712993	0.713019	Manaus	1572	BR24_2012	0.712826	0.712851	Manaus	2834.84	BR26_2012	0.713984	0.714009	Manaus	1430.52	BR3_2012	0.709532	0.709557	Belem	1524.84	BR6_2012	0.708803	0.70887	Belem
1629.64	BR12_2012	0.708867	0.70888	Belem	1747.54	BR14_2012	0.708981	0.708994	Belem	1755.4	BR21_2012	0.709985	0.71001	Manaus	1684.66	BR16_2012	0.709686	0.709711	Belem	1854.96	BR1_2012	0.709083	0.709108	Belem	1231.4	BR25_2012	0.712438	0.712463	Manaus	1569.38	BR24_2012	0.712211	0.712236	Manaus	2832.22	BR26_2012	0.704517	0.704542	Manaus	1427.9	BR3_2012	0.708581	0.708606	Belem	1522.22	BR6_2012	0.709255	0.709322	Belem
1627.02	BR12_2012	0.709332	0.709344	Belem	1744.92	BR14_2012	0.708701	0.708713	Belem	1752.78	BR21_2012	0.709454	0.709479	Manaus	1682.04	BR16_2012	0.710052	0.710077	Belem	1852.34	BR1_2012	0.709133	0.709158	Belem	1228.78	BR25_2012	0.712467	0.712492	Manaus	1566.76	BR24_2012	0.713521	0.713546	Manaus	2829.6	BR26_2012	0.708572	0.708597	Manaus	1425.28	BR3_2012	0.708704	0.708729	Belem	1519.6	BR6_2012	0.709979	0.710046	Belem
1624.4	BR12_2012	0.708792	0.708804	Belem	1742.3	BR14_2012	0.709315	0.709328	Belem	1750.16	BR21_2012	0.70912	0.709145	Manaus	1679.42	BR16_2012	0.708854	0.708879	Belem	1849.72	BR1_2012	0.708801	0.708826	Belem	1226.16	BR25_2012	0.712415	0.71244	Manaus	1564.14	BR24_2012	0.714561	0.714586	Manaus	2826.98	BR26_2012	0.710323	0.710348	Manaus	1422.66	BR3_2012	0.708576	0.708601	Belem	1516.98	BR6_2012	0.71106	0.711127	Belem
1621.78	BR12_2012	0.709608	0.70962	Belem	1739.68	BR14_2012	0.709454	0.709466	Belem	1747.54	BR21_2012	0.70903	0.709055	Manaus	1676.8	BR16_2012	0.708853	0.708878	Belem	1847.1	BR1_2012	0.708958	0.708983	Belem	1223.54	BR25_2012	0.713509	0.713534	Manaus	1561.52	BR24_2012	0.712738	0.712763	Manaus	2824.36	BR26_2012	0.710989	0.711014	Manaus	1420.04	BR3_2012	0.709377	0.709402	Belem	1514.36	BR6_2012	0.709813	0.70988	Belem
1619.16	BR12_2012	0.709305	0.709317	Belem	1737.06	BR14_2012	0.709241	0.709253	Belem	1744.92	BR21_2012	0.708742	0.708767	Manaus	1674.18	BR16_2012	0.709446	0.709471	Belem	1844.48	BR1_2012	0.70888	0.708905	Belem	1220.92	BR25_2012	0.712449	0.712475	Manaus	1558.9	BR24_2012	0.714051	0.714077	Manaus	2821.74	BR26_2012	0.708417	0.708442	Manaus	1417.42	BR3_2012	0.709029	0.709054	Belem	1511.74	BR6_2012	0.709043	0.70911	Belem
1616.54	BR12_2012	0.709162	0.709174	Belem	1734.44	BR14_2012	0.709104	0.709116	Belem	1742.3	BR21_2012	0.708992	0.709017	Manaus	1671.56	BR16_2012	0.710203	0.710228	Belem	1841.86	BR1_2012	0.708739	0.708764	Belem	1218.3	BR25_2012	0.711705	0.711731	Manaus	1556.28	BR24_2012	0.712773	0.712798	Manaus	2819.12	BR26_2012	0.710217	0.710242	Manaus	1414.8	BR3_2012	0.709289	0.709314	Belem	1509.12	BR6_2012	0.708456	0.708522	Belem
1613.92	BR12_2012	0.70933	0.709343	Belem	1731.82	BR14_2012	0.709555	0.709568	Belem	1739.68	BR21_2012	0.708805	0.70883	Manaus	1668.94	BR16_2012	0.710164	0.710189	Belem	1839.24	BR1_2012	0.709321	0.709346	Belem	1215.68	BR25_2012	0.713437	0.713463	Manaus	1553.66	BR24_2012	0.713347	0.713372	Manaus	2816.5	BR26_2012	0.710074	0.710099	Manaus	1412.18	BR3_2012	0.708801	0.708826	Belem	1506.5	BR6_2012	0.709054	0.70912	Belem
1611.3	BR12_2012	0.709398	0.709411	Belem	1729.2	BR14_2012	0.70978	0.709793	Belem	1737.06	BR21_2012	0.708749	0.708774	Manaus	1666.32	BR16_2012	0.709084	0.709109	Belem	1836.62	BR1_2012	0.708553	0.708578	Belem	1213.06	BR25_2012	0.71346	0.713485	Manaus	1551.04	BR24_2012	0.713201	0.713226	Manaus	2813.88	BR26_2012	0.710886	0.710911	Manaus	1409.56	BR3_2012	0.709204	0.709229	Belem	1503.88	BR6_2012	0.709716	0.709783	Belem
1608.68	BR12_2012	0.709626	0.709638	Belem	1726.58	BR14_2012	0.709402	0.709415	Belem	1734.44	BR21_2012	0.70896	0.708985	Manaus	1663.7	BR16_2012	0.710307	0.710332	Belem	1834	BR1_2012	0.70942	0.709445	Belem	1210.44	BR25_2012	0.711371	0.711396	Manaus	1548.42	BR24_2012	0.710789	0.710814	Manaus	2811.26	BR26_2012	0.708724	0.708749	Manaus	1406.94	BR3_2012	0.708473	0.708498	Belem	1501.26	BR6_2012	0.709674	0.709741	Belem
1606.06	BR12_2012	0.709673	0.709685	Belem	1723.96	BR14_2012	0.709255	0.709267	Belem	1731.82	BR21_2012	0.708896	0.708921	Manaus	1661.08	BR16_2012	0.709172	0.709197	Belem	1831.38	BR1_2012	0.7093	0.709325	Belem	1207.82	BR25_2012	0.712697	0.712722	Manaus	1545.8	BR24_2012	0.710489	0.710514	Manaus	2808.64	BR26_2012	0.713648	0.713673	Manaus	1404.32	BR3_2012	0.709436	0.709461	Belem	1498.64	BR6_2012	0.70905	0.709116	Belem
1603.44	BR12_2012	0.709242	0.709255	Belem	1721.34	BR14_2012	0.709559	0.709571	Belem	1729.2	BR21_2012	0.709434	0.709459	Manaus	1658.46	BR16_2012	0.709748	0.709773	Belem	1828.76	BR1_2012	0.709389	0.709414	Belem	1205.2	BR25_2012	0.712553	0.712578	Manaus	1543.18	BR24_2012	0.714113	0.714138	Manaus	2806.02	BR26_2012	0.707364	0.707389	Manaus	1401.7	BR3_2012	0.709085	0.70911	Belem	1496.02	BR6_2012	0.708345	0.708411	Belem
1600.82	BR12_2012	0.7092	0.709213	Belem	1718.72	BR14_2012	0.709136	0.709148	Belem	1726.58	BR21_2012	0.709571	0.709596	Manaus	1655.84	BR16_2012	0.70968	0.709705	Belem	1826.14	BR1_2012	0.709584	0.709609	Belem	1202.58	BR25_2012	0.712986	0.713011	Manaus	1540.56	BR24_2012	0.713641	0.713666	Manaus	2803.4	BR26_2012	0.707761	0.707786	Manaus	1399.08	BR3_2012	0.708804	0.708829	Belem	1493.4	BR6_2012	0.708912	0.708978	Belem
1598.2	BR12_2012	0.709214	0.709226	Belem	1716.1	BR14_2012	0.709147	0.70916	Belem	1723.96	BR21_2012	0.708795	0.70882	Manaus	1653.22	BR16_2012	0.710305	0.71033	Belem	1823.52	BR1_2012	0.708694	0.708719	Belem	1199.96	BR25_2012	0.712978	0.713003	Manaus	1537.94	BR24_2012	0.713106	0.713131	Manaus	2800.78	BR26_2012	0.710731	0.710756	Manaus	1396.46	BR3_2012	0.709434	0.709459	Belem	1490.78	BR6_2012	0.709909	0.709976	Belem
1595.58	BR12_2012	0.709405	0.709418	Belem	1713.48	BR14_2012	0.708979	0.708991	Belem	1721.34	BR21_2012	0.709207	0.709232	Manaus	1650.6	BR16_2012	0.71038	0.710405	Belem	1820.9	BR1_2012	0.709254	0.709279	Belem	1197.34	BR25_2012	0.713858	0.713884	Manaus	1535.32	BR24_2012	0.713012	0.713037	Manaus	2798.16	BR26_2012	0.711004	0.711029	Manaus	1393.84	BR3_2012	0.709148	0.709173	Belem	1488.16	BR6_2012	0.709503	0.70957	Belem
1592.96	BR12_2012	0.710106	0.710118	Belem	1710.86	BR14_2012	0.709607	0.70962	Belem	1718.72	BR21_2012	0.707909	0.707934	Manaus	1647.98	BR16_2012	0.71003	0.710055	Belem	1818.28	BR1_2012	0.709522	0.709547	Belem	1194.72	BR25_2012	0.711465	0.71149	Manaus	1532.7	BR24_2012	0.71103	0.711055	Manaus	2795.54	BR26_2012	0.706123	0.706148	Manaus	1391.22	BR3_2012	0.709161	0.709186	Belem	1485.54	BR6_2012	0.710462	0.710529	Belem
1590.34	BR12_2012	0.709527	0.709539	Belem	1708.24	BR14_2012	0.709571	0.709583	Belem	1716.1	BR21_2012	0.70858	0.708605	Manaus	1645.36	BR16_2012	0.710209	0.710234	Belem	1815.66	BR1_2012	0.709314	0.709339	Belem	1192.1	BR25_2012	0.711749	0.711774	Manaus	1530.08	BR24_2012	0.712862	0.712888	Manaus	2792.92	BR26_2012	0.714299	0.714324	Manaus	1388.6	BR3_2012	0.709534	0.709559	Belem	1482.92	BR6_2012	0.710367	0.710434	Belem
1587.72	BR12_2012	0.709476	0.709489	Belem	1705.62	BR14_2012	0.709139	0.709151	Belem	1713.48	BR21_2012	0.708924	0.708949	Manaus	1642.74	BR16_2012	0.710859	0.710884	Belem	1813.04	BR1_2012	0.709098	0.709123	Belem	1189.48	BR25_2012	0.713827	0.713852	Manaus	1527.46	BR24_2012	0.714088	0.714113	Manaus	2790.3	BR26_2012	0.709027	0.709052	Manaus	1385.98	BR3_2012	0.708783	0.708808	Belem	1480.3	BR6_2012	0.709067	0.709133	Belem
1585.1	BR12_2012	0.709221	0.709234	Belem	1703	BR14_2012	0.70923	0.709242	Belem	1710.86	BR21_2012	0.708743	0.708768	Manaus	1640.12	BR16_2012	0.711	0.711025	Belem	1810.42	BR1_2012	0.709441	0.709466	Belem	1186.86	BR25_2012	0.713263	0.713288	Manaus	1524.84	BR24_2012	0.711053	0.711078	Manaus	2787.68	BR26_2012	0.714554	0.71458	Manaus	1383.36	BR3_2012	0.70871	0.708735	Belem	1477.68	BR6_2012	0.706794	0.70686	Belem
1582.48	BR12_2012	0.708829	0.708841	Belem	1700.38	BR14_2012	0.709279	0.709292	Belem	1708.24	BR21_2012	0.7099	0.709925	Manaus	1637.5	BR16_2012	0.709576	0.709601	Belem	1807.8	BR1_2012	0.709767	0.709792	Belem	1184.24	BR25_2012	0.711688	0.711713	Manaus	1522.22	BR24_2012	0.713735	0.71376	Manaus	2785.06	BR26_2012	0.714027	0.714052	Manaus	1380.74	BR3_2012	0.709067	0.709092	Belem	1475.06	BR6_2012	0.708152	0.708219	Belem
1579.86	BR12_2012	0.709519	0.709531	Belem	1697.76	BR14_2012	0.709034	0.709047	Belem	1705.62	BR21_2012	0.709218	0.709243	Manaus	1634.88	BR16_2012	0.710268	0.710293	Belem	1805.18	BR1_2012	0.7091	0.709125	Belem	1181.62	BR25_2012	0.711842	0.711867	Manaus	1519.6	BR24_2012	0.714105	0.714131	Manaus	2782.44	BR26_2012	0.71037	0.710395	Manaus	1378.12	BR3_2012	0.709313	0.709338	Belem	1472.44	BR6_2012	0.708109	0.708175	Belem
1577.24	BR12_2012	0.709192	0.709204	Belem	1695.14	BR14_2012	0.709372	0.709384	Belem	1703	BR21_2012	0.70951	0.709535	Manaus	1632.26	BR16_2012	0.709658	0.709683	Belem	1802.56	BR1_2012	0.709299	0.709324	Belem	1179	BR25_2012	0.711813	0.711838	Manaus	1516.98	BR24_2012	0.710914	0.710939	Manaus	2779.82	BR26_2012	0.706638	0.706663	Manaus	1375.5	BR3_2012	0.708504	0.708529	Belem	1469.82	BR6_2012	0.710369	0.710436	Belem
1574.62	BR12_2012	0.709447	0.70946	Belem	1692.52	BR14_2012	0.70918	0.709192	Belem	1700.38	BR21_2012	0.709016	0.709041	Manaus	1629.64	BR16_2012	0.710498	0.710523	Belem	1799.94	BR1_2012	0.708502	0.708527	Belem	1176.38	BR25_2012	0.711351	0.711376	Manaus	1514.36	BR24_2012	0.712333	0.712358	Manaus	2777.2	BR26_2012	0.706916	0.706941	Manaus	1372.88	BR3_2012	0.709003	0.709028	Belem	1467.2	BR6_2012	0.710175	0.710242	Belem
1572	BR12_2012	0.708409	0.708421	Belem	1689.9	BR14_2012	0.70893	0.708942	Belem	1697.76	BR21_2012	0.709193	0.709218	Manaus	1627.02	BR16_2012	0.70934	0.709365	Belem	1797.32	BR1_2012	0.708652	0.708677	Belem	1173.76	BR25_2012	0.712505	0.71253	Manaus	1511.74	BR24_2012	0.713274	0.713299	Manaus	2774.58	BR26_2012	0.707644	0.707669	Manaus	1370.26	BR3_2012	0.708945	0.70897	Belem	1464.58	BR6_2012	0.708564	0.70863	Belem
1569.38	BR12_2012	0.7094	0.709413	Belem	1687.28	BR14_2012	0.709042	0.709054	Belem	1695.14	BR21_2012	0.708992	0.709017	Manaus	1624.4	BR16_2012	0.709861	0.709886	Belem	1794.7	BR1_2012	0.709071	0.709096	Belem	1171.14	BR25_2012	0.713864	0.713889	Manaus	1509.12	BR24_2012	0.711885	0.71191	Manaus	2771.96	BR26_2012	0.710672	0.710697	Manaus	1367.64	BR3_2012	0.70896	0.708985	Belem	1461.96	BR6_2012	0.710018	0.710085	Belem
1566.76	BR12_2012	0.70862	0.708633	Belem	1684.66	BR14_2012	0.709012	0.709025	Belem	1692.52	BR21_2012	0.708853	0.708878	Manaus	1621.78	BR16_2012	0.709285	0.70931	Belem	1792.08	BR1_2012	0.708131	0.708156	Belem	1168.52	BR25_2012	0.713068	0.713093	Manaus	1506.5	BR24_2012	0.712862	0.712887	Manaus	2769.34	BR26_2012	0.710561	0.710586	Manaus	1365.02	BR3_2012	0.708738	0.708763	Belem	1459.34	BR6_2012	0.711072	0.711138	Belem
1564.14	BR12_2012	0.709246	0.709259	Belem	1682.04	BR14_2012	0.710006	0.710019	Belem	1689.9	BR21_2012	0.708586	0.708611	Manaus	1619.16	BR16_2012	0.710102	0.710127	Belem	1789.46	BR1_2012	0.708828	0.708853	Belem	1165.9	BR25_2012	0.71316	0.713185	Manaus	1503.88	BR24_2012	0.713003	0.713028	Manaus	2766.72	BR26_2012	0.71049	0.710515	Manaus	1362.4	BR3_2012	0.709091	0.709116	Belem	1456.72	BR6_2012	0.711305	0.711372	Belem
1561.52	BR12_2012	0.708994	0.709006	Belem	1679.42	BR14_2012	0.708934	0.708947	Belem	1687.28	BR21_2012	0.709794	0.709819	Manaus	1616.54	BR16_2012	0.709206	0.709231	Belem	1786.84	BR1_2012	0.70886	0.708885	Belem	1163.28	BR25_2012	0.711679	0.711704	Manaus	1501.26	BR24_2012	0.712935	0.71296	Manaus	2764.1	BR26_2012	0.713695	0.71372	Manaus	1359.78	BR3_2012	0.708937	0.708962	Belem	1454.1	BR6_2012	0.709646	0.709713	Belem
1558.9	BR12_2012	0.709296	0.709309	Belem	1676.8	BR14_2012	0.709731	0.709743	Belem	1684.66	BR21_2012	0.709446	0.709471	Manaus	1613.92	BR16_2012	0.710009	0.710035	Belem	1784.22	BR1_2012	0.708715	0.70874	Belem	1160.66	BR25_2012	0.712898	0.712923	Manaus	1498.64	BR24_2012	0.712483	0.712508	Manaus	2761.48	BR26_2012	0.707738	0.707763	Manaus	1357.16	BR3_2012	0.709268	0.709293	Belem	1451.48	BR6_2012	0.708181	0.708248	Belem
1556.28	BR12_2012	0.709226	0.709238	Belem	1674.18	BR14_2012	0.70902	0.709033	Belem	1682.04	BR21_2012	0.709396	0.709422	Manaus	1611.3	BR16_2012	0.709749	0.709774	Belem	1781.6	BR1_2012	0.709131	0.709156	Belem	1158.04	BR25_2012	0.71277	0.712795	Manaus	1496.02	BR24_2012	0.713076	0.713101	Manaus	2758.86	BR26_2012	0.707027	0.707052	Manaus	1354.54	BR3_2012	0.709245	0.70927	Belem	1448.86	BR6_2012	0.708712	0.708778	Belem
1553.66	BR12_2012	0.709103	0.709116	Belem	1671.56	BR14_2012	0.70907	0.709083	Belem	1679.42	BR21_2012	0.709319	0.709344	Manaus	1608.68	BR16_2012	0.709027	0.709052	Belem	1778.98	BR1_2012	0.708996	0.709021	Belem	1155.42	BR25_2012	0.712966	0.712991	Manaus	1493.4	BR24_2012	0.710791	0.710816	Manaus	2756.24	BR26_2012	0.706944	0.706969	Manaus	1351.92	BR3_2012	0.709607	0.709632	Belem	1446.24	BR6_2012	0.709269	0.709336	Belem
1551.04	BR12_2012	0.709283	0.709295	Belem	1668.94	BR14_2012	0.709814	0.709827	Belem	1676.8	BR21_2012	0.709613	0.709638	Manaus	1606.06	BR16_2012	0.709644	0.709669	Belem	1776.36	BR1_2012	0.70938	0.709405	Belem	1152.8	BR25_2012	0.71265	0.712675	Manaus	1490.78	BR24_2012	0.712376	0.712401	Manaus	2753.62	BR26_2012	0.708507	0.708532	Manaus	1349.3	BR3_2012	0.709321	0.709346	Belem	1443.62	BR6_2012	0.710329	0.710396	Belem
1548.42	BR12_2012	0.708846	0.708859	Belem	1666.32	BR14_2012	0.70976	0.709773	Belem	1674.18	BR21_2012	0.708932	0.708957	Manaus	1603.44	BR16_2012	0.708908	0.708933	Belem	1773.74	BR1_2012	0.709208	0.709233	Belem	1150.18	BR25_2012	0.712657	0.712682	Manaus	1488.16	BR24_2012	0.712477	0.712502	Manaus	2751	BR26_2012	0.712052	0.712077	Manaus	1346.68	BR3_2012	0.708887	0.708912	Belem	1441	BR6_2012	0.708035	0.708102	Belem
1545.8	BR12_2012	0.709467	0.709479	Belem	1663.7	BR14_2012	0.709482	0.709495	Belem	1671.56	BR21_2012	0.709405	0.70943	Manaus	1600.82	BR16_2012	0.709862	0.709887	Belem	1771.12	BR1_2012	0.709024	0.709049	Belem	1147.56	BR25_2012	0.711709	0.711734	Manaus	1485.54	BR24_2012	0.711748	0.711773	Manaus	2748.38	BR26_2012	0.709579	0.709604	Manaus	1344.06	BR3_2012	0.70911	0.709135	Belem	1438.38	BR6_2012	0.709685	0.709752	Belem
1543.18	BR12_2012	0.70924	0.709253	Belem	1661.08	BR14_2012	0.709415	0.709428	Belem	1668.94	BR21_2012	0.709129	0.709154	Manaus	1598.2	BR16_2012	0.709533	0.709558	Belem	1768.5	BR1_2012	0.709339	0.709364	Belem	1144.94	BR25_2012	0.714549	0.714574	Manaus	1482.92	BR24_2012	0.713264	0.713289	Manaus	2745.76	BR26_2012	0.712396	0.712422	Manaus	1341.44	BR3_2012	0.709209	0.709234	Belem	1435.76	BR6_2012	0.710565	0.710631	Belem
1540.56	BR12_2012	0.709156	0.709168	Belem	1658.46	BR14_2012	0.709332	0.709345	Belem	1666.32	BR21_2012	0.709151	0.709176	Manaus	1595.58	BR16_2012	0.709728	0.709753	Belem	1765.88	BR1_2012	0.710043	0.710068	Belem	1142.32	BR25_2012	0.713319	0.713344	Manaus	1480.3	BR24_2012	0.714327	0.714352	Manaus	2743.14	BR26_2012	0.71179	0.711815	Manaus	1338.82	BR3_2012	0.708707	0.708732	Belem	1433.14	BR6_2012	0.709366	0.709433	Belem
1537.94	BR12_2012	0.709257	0.70927	Belem	1655.84	BR14_2012	0.708786	0.708799	Belem	1663.7	BR21_2012	0.708614	0.708639	Manaus	1592.96	BR16_2012	0.709924	0.709949	Belem	1763.26	BR1_2012	0.708925	0.70895	Belem	1139.7	BR25_2012	0.713714	0.713739	Manaus	1477.68	BR24_2012	0.71336	0.713385	Manaus	2740.52	BR26_2012	0.705011	0.705035	Manaus	1336.2	BR3_2012	0.708586	0.708611	Belem	1430.52	BR6_2012	0.709708	0.709775	Belem
1535.32	BR12_2012	0.70953	0.709543	Belem	1653.22	BR14_2012	0.709708	0.709721	Belem	1661.08	BR21_2012	0.70923	0.709255	Manaus	1590.34	BR16_2012	0.710635	0.71066	Belem	1760.64	BR1_2012	0.709304	0.709329	Belem	1137.08	BR25_2012	0.713314	0.713339	Manaus	1475.06	BR24_2012	0.71116	0.711185	Manaus	2737.9	BR26_2012	0.713703	0.713728	Manaus	1333.58	BR3_2012	0.708958	0.708983	Belem	1427.9	BR6_2012	0.710518	0.710585	Belem
1532.7	BR12_2012	0.709638	0.70965	Belem	1650.6	BR14_2012	0.709525	0.709537	Belem	1658.46	BR21_2012	0.709074	0.709099	Manaus	1587.72	BR16_2012	0.710003	0.710028	Belem	1758.02	BR1_2012	0.709829	0.709855	Belem	1134.46	BR25_2012	0.713789	0.713815	Manaus	1472.44	BR24_2012	0.713084	0.71311	Manaus	2735.28	BR26_2012	0.715682	0.715708	Manaus	1330.96	BR3_2012	0.709747	0.709772	Belem	1425.28	BR6_2012	0.708513	0.70858	Belem
1530.08	BR12_2012	0.70859	0.708602	Belem	1647.98	BR14_2012	0.708644	0.708656	Belem	1655.84	BR21_2012	0.709124	0.709149	Manaus	1585.1	BR16_2012	0.7094	0.709425	Belem	1755.4	BR1_2012	0.709214	0.709239	Belem	1131.84	BR25_2012	0.713809	0.713834	Manaus	1469.82	BR24_2012	0.713729	0.713754	Manaus	2732.66	BR26_2012	0.708267	0.708292	Manaus	1328.34	BR3_2012	0.709529	0.709554	Belem	1422.66	BR6_2012	0.707609	0.707675	Belem
1527.46	BR12_2012	0.709182	0.709194	Belem	1645.36	BR14_2012	0.709226	0.709238	Belem	1653.22	BR21_2012	0.708579	0.708604	Manaus	1582.48	BR16_2012	0.71006	0.710085	Belem	1752.78	BR1_2012	0.709638	0.709663	Belem	1129.22	BR25_2012	0.713139	0.713164	Manaus	1467.2	BR24_2012	0.711079	0.711104	Manaus	2730.04	BR26_2012	0.717784	0.717809	Manaus	1325.72	BR3_2012	0.709277	0.709302	Belem	1420.04	BR6_2012	0.708344	0.708411	Belem
1524.84	BR12_2012	0.709162	0.709175	Belem	1642.74	BR14_2012	0.709044	0.709056	Belem	1650.6	BR21_2012	0.709453	0.709478	Manaus	1579.86	BR16_2012	0.708917	0.708942	Belem	1750.16	BR1_2012	0.708973	0.708998	Belem	1126.6	BR25_2012	0.712402	0.712427	Manaus	1464.58	BR24_2012	0.712909	0.712935	Manaus	2727.42	BR26_2012	0.713503	0.713528	Manaus	1323.1	BR3_2012	0.709654	0.709679	Belem	1417.42	BR6_2012	0.709631	0.709698	Belem
1522.22	BR12_2012	0.708835	0.708848	Belem	1640.12	BR14_2012	0.709073	0.709085	Belem	1647.98	BR21_2012	0.709123	0.709148	Manaus	1577.24	BR16_2012	0.708895	0.70892	Belem	1747.54	BR1_2012	0.709358	0.709383	Belem	1123.98	BR25_2012	0.713666	0.713691	Manaus	1461.96	BR24_2012	0.713242	0.713267	Manaus	2724.8	BR26_2012	0.708121	0.708146	Manaus	1320.48	BR3_2012	0.709772	0.709797	Belem	1414.8	BR6_2012	0.706983	0.70705	Belem
1519.6	BR12_2012	0.709165	0.709177	Belem	1637.5	BR14_2012	0.709198	0.70921	Belem	1645.36	BR21_2012	0.709575	0.7096	Manaus	1574.62	BR16_2012	0.709671	0.709696	Belem	1744.92	BR1_2012	0.708827	0.708852	Belem	1121.36	BR25_2012	0.713331	0.713356	Manaus	1459.34	BR24_2012	0.714156	0.714182	Manaus	2722.18	BR26_2012	0.698671	0.698696	Manaus	1317.86	BR3_2012	0.70926	0.709285	Belem	1412.18	BR6_2012	0.708415	0.708482	Belem
1516.98	BR12_2012	0.70922	0.709233	Belem	1634.88	BR14_2012	0.709564	0.709576	Belem	1642.74	BR21_2012	0.709674	0.709699	Manaus	1572	BR16_2012	0.709132	0.709157	Belem	1742.3	BR1_2012	0.709146	0.709171	Belem	1118.74	BR25_2012	0.713672	0.713697	Manaus	1456.72	BR24_2012	0.712171	0.712196	Manaus	2719.56	BR26_2012	0.709354	0.709379	Manaus	1315.24	BR3_2012	0.70914	0.709165	Belem	1409.56	BR6_2012	0.709626	0.709693	Belem
1514.36	BR12_2012	0.709505	0.709518	Belem	1632.26	BR14_2012	0.70998	0.709993	Belem	1640.12	BR21_2012	0.709581	0.709606	Manaus	1569.38	BR16_2012	0.709548	0.709573	Belem	1739.68	BR1_2012	0.708921	0.708946	Belem	1116.12	BR25_2012	0.714692	0.714718	Manaus	1454.1	BR24_2012	0.713758	0.713783	Manaus	2716.94	BR26_2012	0.711731	0.711756	Manaus	1312.62	BR3_2012	0.70899	0.709015	Belem	1406.94	BR6_2012	0.71059	0.710657	Belem
1511.74	BR12_2012	0.708953	0.708966	Belem	1629.64	BR14_2012	0.709819	0.709832	Belem	1637.5	BR21_2012	0.708764	0.708789	Manaus	1566.76	BR16_2012	0.709312	0.709337	Belem	1737.06	BR1_2012	0.709086	0.709111	Belem	1113.5	BR25_2012	0.714576	0.714601	Manaus	1451.48	BR24_2012	0.713952	0.713978	Manaus	2714.32	BR26_2012	0.706728	0.706753	Manaus	1310	BR3_2012	0.709417	0.709442	Belem	1404.32	BR6_2012	0.709515	0.709582	Belem
1509.12	BR12_2012	0.709137	0.70915	Belem	1627.02	BR14_2012	0.709108	0.709121	Belem	1634.88	BR21_2012	0.708589	0.708614	Manaus	1564.14	BR16_2012	0.709209	0.709234	Belem	1734.44	BR1_2012	0.709364	0.709389	Belem	1110.88	BR25_2012	0.714124	0.71415	Manaus	1448.86	BR24_2012	0.713577	0.713602	Manaus	2711.7	BR26_2012	0.711768	0.711793	Manaus	1307.38	BR3_2012	0.708838	0.708863	Belem	1401.7	BR6_2012	0.709394	0.709461	Belem
1506.5	BR12_2012	0.709107	0.70912	Belem	1624.4	BR14_2012	0.708954	0.708966	Belem	1632.26	BR21_2012	0.709629	0.709654	Manaus	1561.52	BR16_2012	0.709612	0.709637	Belem	1731.82	BR1_2012	0.709186	0.709211	Belem	1108.26	BR25_2012	0.712725	0.712751	Manaus	1446.24	BR24_2012	0.713513	0.713538	Manaus	2709.08	BR26_2012	0.710152	0.710177	Manaus	1304.76	BR3_2012	0.709281	0.709306	Belem	1399.08	BR6_2012	0.710957	0.711024	Belem
1503.88	BR12_2012	0.709021	0.709034	Belem	1621.78	BR14_2012	0.709556	0.709568	Belem	1629.64	BR21_2012	0.709204	0.709229	Manaus	1558.9	BR16_2012	0.710294	0.710319	Belem	1729.2	BR1_2012	0.709456	0.709481	Belem	1105.64	BR25_2012	0.712813	0.712838	Manaus	1443.62	BR24_2012	0.713585	0.71361	Manaus	2706.46	BR26_2012	0.711282	0.711307	Manaus	1302.14	BR3_2012	0.709574	0.709599	Belem	1396.46	BR6_2012	0.709811	0.709878	Belem
1501.26	BR12_2012	0.709068	0.70908	Belem	1619.16	BR14_2012	0.70939	0.709402	Belem	1627.02	BR21_2012	0.708956	0.708981	Manaus	1556.28	BR16_2012	0.709522	0.709547	Belem	1726.58	BR1_2012	0.709085	0.70911	Belem	1103.02	BR25_2012	0.71376	0.713785	Manaus	1441	BR24_2012	0.712948	0.712973	Manaus	2703.84	BR26_2012	0.717548	0.717573	Manaus	1299.52	BR3_2012	0.709176	0.709201	Belem	1393.84	BR6_2012	0.709275	0.709341	Belem
1498.64	BR12_2012	0.709771	0.709783	Belem	1616.54	BR14_2012	0.709594	0.709606	Belem	1624.4	BR21_2012	0.709362	0.709387	Manaus	1553.66	BR16_2012	0.709771	0.709796	Belem	1723.96	BR1_2012	0.708659	0.708684	Belem	1100.4	BR25_2012	0.713046	0.713071	Manaus	1438.38	BR24_2012	0.712015	0.71204	Manaus	2701.22	BR26_2012	0.716392	0.716417	Manaus	1296.9	BR3_2012	0.709323	0.709348	Belem	1391.22	BR6_2012	0.707485	0.707551	Belem
1496.02	BR12_2012	0.709456	0.709468	Belem	1613.92	BR14_2012	0.708976	0.708989	Belem	1621.78	BR21_2012	0.709005	0.70903	Manaus	1551.04	BR16_2012	0.709989	0.710014	Belem	1721.34	BR1_2012	0.709453	0.709478	Belem	1097.78	BR25_2012	0.714425	0.71445	Manaus	1435.76	BR24_2012	0.71382	0.713845	Manaus	2698.6	BR26_2012	0.710245	0.71027	Manaus	1294.28	BR3_2012	0.70942	0.709445	Belem	1388.6	BR6_2012	0.707422	0.707489	Belem
1493.4	BR12_2012	0.708762	0.708775	Belem	1611.3	BR14_2012	0.708601	0.708613	Belem	1619.16	BR21_2012	0.709936	0.709961	Manaus	1548.42	BR16_2012	0.709541	0.709566	Belem	1718.72	BR1_2012	0.709136	0.709161	Belem	1095.16	BR25_2012	0.713032	0.713058	Manaus	1433.14	BR24_2012	0.714388	0.714413	Manaus	2695.98	BR26_2012	0.713028	0.713053	Manaus	1291.66	BR3_2012	0.709042	0.709067	Belem	1385.98	BR6_2012	0.709964	0.710031	Belem
1490.78	BR12_2012	0.709454	0.709467	Belem	1608.68	BR14_2012	0.708713	0.708725	Belem	1616.54	BR21_2012	0.709309	0.709334	Manaus	1545.8	BR16_2012	0.710109	0.710134	Belem	1716.1	BR1_2012	0.709313	0.709338	Belem	1092.54	BR25_2012	0.713157	0.713182	Manaus	1430.52	BR24_2012	0.712669	0.712694	Manaus	2693.36	BR26_2012	0.703987	0.704011	Manaus	1289.04	BR3_2012	0.708729	0.708754	Belem	1383.36	BR6_2012	0.708343	0.70841	Belem
1488.16	BR12_2012	0.709701	0.709714	Belem	1606.06	BR14_2012	0.709873	0.709885	Belem	1613.92	BR21_2012	0.709466	0.709491	Manaus	1543.18	BR16_2012	0.709226	0.709251	Belem	1713.48	BR1_2012	0.70973	0.709755	Belem	1089.92	BR25_2012	0.712376	0.712401	Manaus	1427.9	BR24_2012	0.713475	0.7135	Manaus	2690.74	BR26_2012	0.703133	0.703158	Manaus	1286.42	BR3_2012	0.708826	0.708851	Belem	1380.74	BR6_2012	0.708256	0.708322	Belem
1485.54	BR12_2012	0.708594	0.708607	Belem	1603.44	BR14_2012	0.709854	0.709866	Belem	1611.3	BR21_2012	0.709335	0.70936	Manaus	1540.56	BR16_2012	0.70946	0.709485	Belem	1710.86	BR1_2012	0.709741	0.709766	Belem	1087.3	BR25_2012	0.712059	0.712084	Manaus	1425.28	BR24_2012	0.712814	0.712839	Manaus	2688.12	BR26_2012	0.713848	0.713873	Manaus	1283.8	BR3_2012	0.70911	0.709135	Belem	1378.12	BR6_2012	0.709145	0.709212	Belem
1482.92	BR12_2012	0.709146	0.709159	Belem	1600.82	BR14_2012	0.709927	0.70994	Belem	1608.68	BR21_2012	0.708885	0.70891	Manaus	1537.94	BR16_2012	0.709616	0.709641	Belem	1708.24	BR1_2012	0.708871	0.708896	Belem	1084.68	BR25_2012	0.712392	0.712417	Manaus	1422.66	BR24_2012	0.712813	0.712838	Manaus	2685.5	BR26_2012	0.714792	0.714817	Manaus	1281.18	BR3_2012	0.709069	0.709094	Belem	1375.5	BR6_2012	0.709588	0.709655	Belem
1480.3	BR12_2012	0.708722	0.708734	Belem	1598.2	BR14_2012	0.709548	0.70956	Belem	1606.06	BR21_2012	0.708622	0.708647	Manaus	1535.32	BR16_2012	0.709084	0.709109	Belem	1705.62	BR1_2012	0.708768	0.708793	Belem	1082.06	BR25_2012	0.713459	0.713484	Manaus	1420.04	BR24_2012	0.71419	0.714215	Manaus	2682.88	BR26_2012	0.710101	0.710126	Manaus	1278.56	BR3_2012	0.708852	0.708877	Belem	1372.88	BR6_2012	0.71038	0.710446	Belem
1477.68	BR12_2012	0.708911	0.708924	Belem	1595.58	BR14_2012	0.709825	0.709838	Belem	1603.44	BR21_2012	0.709027	0.709052	Manaus	1532.7	BR16_2012	0.709677	0.709702	Belem	1703	BR1_2012	0.70909	0.709115	Belem	1079.44	BR25_2012	0.713102	0.713128	Manaus	1417.42	BR24_2012	0.713917	0.713943	Manaus	2680.26	BR26_2012	0.710804	0.710829	Manaus	1275.94	BR3_2012	0.70912	0.709145	Belem	1370.26	BR6_2012	0.710529	0.710596	Belem
1475.06	BR12_2012	0.708665	0.708678	Belem	1592.96	BR14_2012	0.708774	0.708786	Belem	1600.82	BR21_2012	0.708891	0.708916	Manaus	1530.08	BR16_2012	0.710076	0.710101	Belem	1700.38	BR1_2012	0.708852	0.708877	Belem	1076.82	BR25_2012	0.713332	0.713357	Manaus	1414.8	BR24_2012	0.712953	0.712978	Manaus	2677.64	BR26_2012	0.707988	0.708013	Manaus	1273.32	BR3_2012	0.709161	0.709186	Belem	1367.64	BR6_2012	0.708094	0.708161	Belem
1472.44	BR12_2012	0.708789	0.708802	Belem	1590.34	BR14_2012	0.709562	0.709574	Belem	1598.2	BR21_2012	0.70881	0.708835	Manaus	1527.46	BR16_2012	0.709749	0.709774	Belem	1697.76	BR1_2012	0.709266	0.709291	Belem	1074.2	BR25_2012	0.713116	0.713141	Manaus	1412.18	BR24_2012	0.712864	0.712889	Manaus	2675.02	BR26_2012	0.711233	0.711258	Manaus	1270.7	BR3_2012	0.709118	0.709143	Belem	1365.02	BR6_2012	0.70891	0.708976	Belem
1469.82	BR12_2012	0.709881	0.709893	Belem	1587.72	BR14_2012	0.710057	0.71007	Belem	1595.58	BR21_2012	0.709531	0.709556	Manaus	1524.84	BR16_2012	0.709727	0.709752	Belem	1695.14	BR1_2012	0.709104	0.709129	Belem	1071.58	BR25_2012	0.711895	0.71192	Manaus	1409.56	BR24_2012	0.71306	0.713085	Manaus	2672.4	BR26_2012	0.708063	0.708088	Manaus	1268.08	BR3_2012	0.709422	0.709447	Belem	1362.4	BR6_2012	0.708899	0.708966	Belem
1467.2	BR12_2012	0.709719	0.709731	Belem	1585.1	BR14_2012	0.709605	0.709618	Belem	1592.96	BR21_2012	0.708701	0.708726	Manaus	1522.22	BR16_2012	0.709289	0.709314	Belem	1692.52	BR1_2012	0.709124	0.709149	Belem	1068.96	BR25_2012	0.713903	0.713928	Manaus	1406.94	BR24_2012	0.71384	0.713865	Manaus	2669.78	BR26_2012	0.706201	0.706226	Manaus	1265.46	BR3_2012	0.708772	0.708797	Belem	1359.78	BR6_2012	0.708903	0.70897	Belem
1464.58	BR12_2012	0.709363	0.709375	Belem	1582.48	BR14_2012	0.709915	0.709928	Belem	1590.34	BR21_2012	0.70901	0.709035	Manaus	1519.6	BR16_2012	0.709552	0.709577	Belem	1689.9	BR1_2012	0.70947	0.709495	Belem	1066.34	BR25_2012	0.714039	0.714064	Manaus	1404.32	BR24_2012	0.71301	0.713035	Manaus	2667.16	BR26_2012	0.708886	0.708911	Manaus	1262.84	BR3_2012	0.709046	0.709071	Belem	1357.16	BR6_2012	0.709231	0.709298	Belem
1461.96	BR12_2012	0.709603	0.709616	Belem	1579.86	BR14_2012	0.709261	0.709274	Belem	1587.72	BR21_2012	0.709186	0.709211	Manaus	1516.98	BR16_2012	0.70954	0.709565	Belem	1687.28	BR1_2012	0.70891	0.708935	Belem	1063.72	BR25_2012	0.713996	0.714021	Manaus	1401.7	BR24_2012	0.715137	0.715162	Manaus	2664.54	BR26_2012	0.713484	0.713509	Manaus	1260.22	BR3_2012	0.709488	0.709513	Belem	1354.54	BR6_2012	0.71053	0.710597	Belem
1459.34	BR12_2012	0.708927	0.708939	Belem	1577.24	BR14_2012	0.709035	0.709047	Belem	1585.1	BR21_2012	0.708933	0.708958	Manaus	1514.36	BR16_2012	0.710021	0.710046	Belem	1684.66	BR1_2012	0.709728	0.709753	Belem	1061.1	BR25_2012	0.713221	0.713246	Manaus	1399.08	BR24_2012	0.713181	0.713206	Manaus	2661.92	BR26_2012	0.712724	0.71275	Manaus	1257.6	BR3_2012	0.709589	0.709614	Belem	1351.92	BR6_2012	0.710463	0.71053	Belem
1456.72	BR12_2012	0.709025	0.709038	Belem	1574.62	BR14_2012	0.710018	0.71003	Belem	1582.48	BR21_2012	0.709046	0.709071	Manaus	1511.74	BR16_2012	0.709766	0.709791	Belem	1682.04	BR1_2012	0.709387	0.709412	Belem	1058.48	BR25_2012	0.71477	0.714795	Manaus	1396.46	BR24_2012	0.713471	0.713497	Manaus	2659.3	BR26_2012	0.707939	0.707964	Manaus	1254.98	BR3_2012	0.708986	0.709011	Belem	1349.3	BR6_2012	0.709647	0.709714	Belem
1454.1	BR12_2012	0.709172	0.709184	Belem	1572	BR14_2012	0.70931	0.709323	Belem	1579.86	BR21_2012	0.709216	0.709241	Manaus	1509.12	BR16_2012	0.710007	0.710032	Belem	1679.42	BR1_2012	0.709495	0.70952	Belem	1055.86	BR25_2012	0.712671	0.712696	Manaus	1393.84	BR24_2012	0.71328	0.713305	Manaus	2656.68	BR26_2012	0.713313	0.713338	Manaus	1252.36	BR3_2012	0.709011	0.709036	Belem	1346.68	BR6_2012	0.709485	0.709551	Belem
1451.48	BR12_2012	0.708885	0.708898	Belem	1569.38	BR14_2012	0.708798	0.70881	Belem	1577.24	BR21_2012	0.709425	0.70945	Manaus	1506.5	BR16_2012	0.709625	0.70965	Belem	1676.8	BR1_2012	0.70909	0.709115	Belem	1053.24	BR25_2012	0.712287	0.712312	Manaus	1391.22	BR24_2012	0.713694	0.713719	Manaus	2654.06	BR26_2012	0.712955	0.71298	Manaus	1249.74	BR3_2012	0.70956	0.709585	Belem	1344.06	BR6_2012	0.710265	0.710331	Belem
1448.86	BR12_2012	0.709107	0.709119	Belem	1566.76	BR14_2012	0.709113	0.709125	Belem	1574.62	BR21_2012	0.709263	0.709288	Manaus	1503.88	BR16_2012	0.710151	0.710176	Belem	1674.18	BR1_2012	0.709075	0.7091	Belem	1050.62	BR25_2012	0.713972	0.713997	Manaus	1388.6	BR24_2012	0.712628	0.712653	Manaus	2651.44	BR26_2012	0.708917	0.708942	Manaus	1247.12	BR3_2012	0.70996	0.709985	Belem	1341.44	BR6_2012	0.710725	0.710792	Belem
1446.24	BR12_2012	0.709154	0.709167	Belem	1564.14	BR14_2012	0.709296	0.709309	Belem	1572	BR21_2012	0.708873	0.708898	Manaus	1501.26	BR16_2012	0.70961	0.709635	Belem	1671.56	BR1_2012	0.708682	0.708707	Belem	1048	BR25_2012	0.713523	0.713548	Manaus	1385.98	BR24_2012	0.713588	0.713613	Manaus	2648.82	BR26_2012	0.709114	0.709139	Manaus	1244.5	BR3_2012	0.709243	0.709268	Belem	1338.82	BR6_2012	0.710534	0.710601	Belem
1443.62	BR12_2012	0.708989	0.709002	Belem	1561.52	BR14_2012	0.71004	0.710053	Belem	1569.38	BR21_2012	0.70905	0.709075	Manaus	1498.64	BR16_2012	0.710103	0.710128	Belem	1668.94	BR1_2012	0.708804	0.708829	Belem	1045.38	BR25_2012	0.714656	0.714682	Manaus	1383.36	BR24_2012	0.712657	0.712682	Manaus	2646.2	BR26_2012	0.708645	0.70867	Manaus	1241.88	BR3_2012	0.70928	0.709305	Belem	1336.2	BR6_2012	0.710444	0.710511	Belem
1441	BR12_2012	0.709563	0.709575	Belem	1558.9	BR14_2012	0.710015	0.710028	Belem	1566.76	BR21_2012	0.708896	0.708921	Manaus	1496.02	BR16_2012	0.710322	0.710347	Belem	1666.32	BR1_2012	0.709514	0.709539	Belem	1042.76	BR25_2012	0.713967	0.713992	Manaus	1380.74	BR24_2012	0.713929	0.713955	Manaus	2643.58	BR26_2012	0.707373	0.707398	Manaus	1239.26	BR3_2012	0.708783	0.708808	Belem	1333.58	BR6_2012	0.710027	0.710094	Belem
1438.38	BR12_2012	0.709251	0.709263	Belem	1556.28	BR14_2012	0.709898	0.709911	Belem	1564.14	BR21_2012	0.70884	0.708865	Manaus	1493.4	BR16_2012	0.710094	0.710119	Belem	1663.7	BR1_2012	0.709022	0.709047	Belem	1040.14	BR25_2012	0.715109	0.715134	Manaus	1378.12	BR24_2012	0.714319	0.714345	Manaus	2640.96	BR26_2012	0.706577	0.706602	Manaus	1236.64	BR3_2012	0.709309	0.709334	Belem	1330.96	BR6_2012	0.708994	0.709061	Belem
1435.76	BR12_2012	0.709038	0.70905	Belem	1553.66	BR14_2012	0.709909	0.709921	Belem	1561.52	BR21_2012	0.709075	0.7091	Manaus	1490.78	BR16_2012	0.708859	0.708884	Belem	1661.08	BR1_2012	0.708928	0.708953	Belem	1037.52	BR25_2012	0.715182	0.715208	Manaus	1375.5	BR24_2012	0.714182	0.714207	Manaus	2638.34	BR26_2012	0.707244	0.707269	Manaus	1234.02	BR3_2012	0.70946	0.709485	Belem	1328.34	BR6_2012	0.707912	0.707979	Belem
1433.14	BR12_2012	0.709322	0.709335	Belem	1551.04	BR14_2012	0.709283	0.709295	Belem	1558.9	BR21_2012	0.708958	0.708983	Manaus	1488.16	BR16_2012	0.710512	0.710537	Belem	1658.46	BR1_2012	0.710074	0.710099	Belem	1034.9	BR25_2012	0.715943	0.715968	Manaus	1372.88	BR24_2012	0.714533	0.714558	Manaus	2635.72	BR26_2012	0.707561	0.707586	Manaus	1231.4	BR3_2012	0.708748	0.708773	Belem	1325.72	BR6_2012	0.709752	0.709819	Belem
1430.52	BR12_2012	0.708803	0.708816	Belem	1548.42	BR14_2012	0.709112	0.709124	Belem	1556.28	BR21_2012	0.709662	0.709687	Manaus	1485.54	BR16_2012	0.710645	0.71067	Belem	1655.84	BR1_2012	0.709338	0.709363	Belem	1032.28	BR25_2012	0.714541	0.714567	Manaus	1370.26	BR24_2012	0.713362	0.713387	Manaus	2633.1	BR26_2012	0.710091	0.710116	Manaus	1228.78	BR3_2012	0.709522	0.709547	Belem	1323.1	BR6_2012	0.709743	0.70981	Belem
1427.9	BR12_2012	0.709731	0.709743	Belem	1545.8	BR14_2012	0.709153	0.709166	Belem	1553.66	BR21_2012	0.708904	0.708929	Manaus	1482.92	BR16_2012	0.710377	0.710402	Belem	1653.22	BR1_2012	0.709266	0.709291	Belem	1029.66	BR25_2012	0.714043	0.714068	Manaus	1367.64	BR24_2012	0.715075	0.7151	Manaus	2630.48	BR26_2012	0.708478	0.708503	Manaus	1226.16	BR3_2012	0.709128	0.709153	Belem	1320.48	BR6_2012	0.710047	0.710113	Belem
1425.28	BR12_2012	0.709106	0.709118	Belem	1543.18	BR14_2012	0.709584	0.709596	Belem	1551.04	BR21_2012	0.709189	0.709214	Manaus	1480.3	BR16_2012	0.70987	0.709895	Belem	1650.6	BR1_2012	0.709724	0.709749	Belem	1027.04	BR25_2012	0.713434	0.713459	Manaus	1365.02	BR24_2012	0.713846	0.713871	Manaus	2627.86	BR26_2012	0.711525	0.71155	Manaus	1223.54	BR3_2012	0.709209	0.709234	Belem	1317.86	BR6_2012	0.708879	0.708946	Belem
1422.66	BR12_2012	0.708893	0.708905	Belem	1540.56	BR14_2012	0.709109	0.709121	Belem	1548.42	BR21_2012	0.709268	0.709293	Manaus	1477.68	BR16_2012	0.710668	0.710694	Belem	1647.98	BR1_2012	0.709292	0.709317	Belem	1024.42	BR25_2012	0.713678	0.713703	Manaus	1362.4	BR24_2012	0.713169	0.713194	Manaus	2625.24	BR26_2012	0.709617	0.709642	Manaus	1220.92	BR3_2012	0.709689	0.709714	Belem	1315.24	BR6_2012	0.709893	0.709959	Belem
1420.04	BR12_2012	0.709044	0.709057	Belem	1537.94	BR14_2012	0.708854	0.708866	Belem	1545.8	BR21_2012	0.709044	0.709069	Manaus	1475.06	BR16_2012	0.710341	0.710366	Belem	1645.36	BR1_2012	0.709004	0.709029	Belem	1021.8	BR25_2012	0.713421	0.713446	Manaus	1359.78	BR24_2012	0.713552	0.713577	Manaus	2622.62	BR26_2012	0.707836	0.707861	Manaus	1218.3	BR3_2012	0.709431	0.709456	Belem	1312.62	BR6_2012	0.708992	0.709058	Belem
1417.42	BR12_2012	0.708503	0.708515	Belem	1535.32	BR14_2012	0.709327	0.70934	Belem	1543.18	BR21_2012	0.708819	0.708844	Manaus	1472.44	BR16_2012	0.709952	0.709977	Belem	1642.74	BR1_2012	0.708979	0.709004	Belem	1019.18	BR25_2012	0.71438	0.714405	Manaus	1357.16	BR24_2012	0.712988	0.713013	Manaus	2620	BR26_2012	0.711321	0.711346	Manaus	1215.68	BR3_2012	0.709199	0.709224	Belem	1310	BR6_2012	0.707159	0.707226	Belem
1414.8	BR12_2012	0.70942	0.709432	Belem	1532.7	BR14_2012	0.708944	0.708956	Belem	1540.56	BR21_2012	0.709536	0.709561	Manaus	1469.82	BR16_2012	0.708083	0.708108	Belem	1640.12	BR1_2012	0.709112	0.709137	Belem	1016.56	BR25_2012	0.714031	0.714056	Manaus	1354.54	BR24_2012	0.712007	0.712032	Manaus	2617.38	BR26_2012	0.712253	0.712279	Manaus	1213.06	BR3_2012	0.708808	0.708833	Belem	1307.38	BR6_2012	0.709412	0.709479	Belem
1412.18	BR12_2012	0.709019	0.709031	Belem	1530.08	BR14_2012	0.709026	0.709038	Belem	1537.94	BR21_2012	0.709457	0.709482	Manaus	1467.2	BR16_2012	0.708868	0.708893	Belem	1637.5	BR1_2012	0.709607	0.709632	Belem	1013.94	BR25_2012	0.714984	0.715009	Manaus	1351.92	BR24_2012	0.714002	0.714028	Manaus	2614.76	BR26_2012	0.708489	0.708514	Manaus	1210.44	BR3_2012	0.709256	0.709281	Belem	1304.76	BR6_2012	0.708633	0.7087	Belem
1409.56	BR12_2012	0.709642	0.709655	Belem	1527.46	BR14_2012	0.708815	0.708827	Belem	1535.32	BR21_2012	0.709407	0.709432	Manaus	1464.58	BR16_2012	0.709919	0.709944	Belem	1634.88	BR1_2012	0.709089	0.709114	Belem	1011.32	BR25_2012	0.712449	0.712474	Manaus	1349.3	BR24_2012	0.713789	0.713814	Manaus	2612.14	BR26_2012	0.711326	0.711351	Manaus	1207.82	BR3_2012	0.709419	0.709444	Belem	1302.14	BR6_2012	0.708345	0.708411	Belem
1406.94	BR12_2012	0.709349	0.709361	Belem	1524.84	BR14_2012	0.709282	0.709294	Belem	1532.7	BR21_2012	0.70948	0.709505	Manaus	1461.96	BR16_2012	0.71012	0.710145	Belem	1632.26	BR1_2012	0.708725	0.70875	Belem	1008.7	BR25_2012	0.713991	0.714016	Manaus	1346.68	BR24_2012	0.714419	0.714444	Manaus	2609.52	BR26_2012	0.712379	0.712404	Manaus	1205.2	BR3_2012	0.709098	0.709123	Belem	1299.52	BR6_2012	0.709121	0.709188	Belem
1404.32	BR12_2012	0.709382	0.709395	Belem	1522.22	BR14_2012	0.709805	0.709817	Belem	1530.08	BR21_2012	0.709346	0.709371	Manaus	1459.34	BR16_2012	0.709868	0.709893	Belem	1629.64	BR1_2012	0.708235	0.70826	Belem	1006.08	BR25_2012	0.714322	0.714347	Manaus	1344.06	BR24_2012	0.712572	0.712597	Manaus	2606.9	BR26_2012	0.71071	0.710735	Manaus	1202.58	BR3_2012	0.709464	0.709489	Belem	1296.9	BR6_2012	0.709645	0.709712	Belem
1401.7	BR12_2012	0.709314	0.709326	Belem	1519.6	BR14_2012	0.709095	0.709108	Belem	1527.46	BR21_2012	0.708927	0.708952	Manaus	1456.72	BR16_2012	0.711054	0.711079	Belem	1627.02	BR1_2012	0.708756	0.708781	Belem	1003.46	BR25_2012	0.714706	0.714731	Manaus	1341.44	BR24_2012	0.712266	0.712291	Manaus	2604.28	BR26_2012	0.70711	0.707135	Manaus	1199.96	BR3_2012	0.708915	0.70894	Belem	1294.28	BR6_2012	0.710547	0.710614	Belem
1399.08	BR12_2012	0.709037	0.709049	Belem	1516.98	BR14_2012	0.708675	0.708688	Belem	1524.84	BR21_2012	0.708731	0.708756	Manaus	1454.1	BR16_2012	0.709243	0.709268	Belem	1624.4	BR1_2012	0.710009	0.710034	Belem	1000.84	BR25_2012	0.715834	0.715859	Manaus	1338.82	BR24_2012	0.711606	0.711631	Manaus	2601.66	BR26_2012	0.709835	0.70986	Manaus	1197.34	BR3_2012	0.709543	0.709568	Belem	1291.66	BR6_2012	0.710435	0.710502	Belem
1396.46	BR12_2012	0.709363	0.709376	Belem	1514.36	BR14_2012	0.709723	0.709736	Belem	1522.22	BR21_2012	0.708844	0.708869	Manaus	1451.48	BR16_2012	0.710471	0.710496	Belem	1621.78	BR1_2012	0.709326	0.709351	Belem	998.22	BR25_2012	0.71496	0.714985	Manaus	1336.2	BR24_2012	0.713831	0.713856	Manaus	2599.04	BR26_2012	0.708563	0.708588	Manaus	1194.72	BR3_2012	0.70908	0.709105	Belem	1289.04	BR6_2012	0.709373	0.70944	Belem
1393.84	BR12_2012	0.709206	0.709219	Belem	1511.74	BR14_2012	0.709108	0.709121	Belem	1519.6	BR21_2012	0.709126	0.709151	Manaus	1448.86	BR16_2012	0.710545	0.71057	Belem	1619.16	BR1_2012	0.709124	0.709149	Belem	995.6	BR25_2012	0.714319	0.714344	Manaus	1333.58	BR24_2012	0.714282	0.714307	Manaus	2596.42	BR26_2012	0.709098	0.709123	Manaus	1192.1	BR3_2012	0.7093	0.709325	Belem	1286.42	BR6_2012	0.709451	0.709518	Belem
1391.22	BR12_2012	0.709183	0.709195	Belem	1509.12	BR14_2012	0.70897	0.708982	Belem	1516.98	BR21_2012	0.709577	0.709602	Manaus	1446.24	BR16_2012	0.710144	0.710169	Belem	1616.54	BR1_2012	0.708669	0.708694	Belem	992.98	BR25_2012	0.716878	0.716903	Manaus	1330.96	BR24_2012	0.71316	0.713185	Manaus	2593.8	BR26_2012	0.71115	0.711175	Manaus	1189.48	BR3_2012	0.708899	0.708924	Belem	1283.8	BR6_2012	0.708018	0.708085	Belem
1388.6	BR12_2012	0.708843	0.708856	Belem	1506.5	BR14_2012	0.709584	0.709597	Belem	1514.36	BR21_2012	0.709353	0.709378	Manaus	1443.62	BR16_2012	0.70891	0.708935	Belem	1613.92	BR1_2012	0.708891	0.708916	Belem	990.36	BR25_2012	0.71492	0.714945	Manaus	1328.34	BR24_2012	0.713631	0.713656	Manaus	2591.18	BR26_2012	0.708178	0.708203	Manaus	1186.86	BR3_2012	0.709539	0.709564	Belem	1281.18	BR6_2012	0.709226	0.709293	Belem
1385.98	BR12_2012	0.709038	0.70905	Belem	1503.88	BR14_2012	0.709372	0.709384	Belem	1511.74	BR21_2012	0.709136	0.709161	Manaus	1441	BR16_2012	0.709853	0.709878	Belem	1611.3	BR1_2012	0.708399	0.708423	Belem	987.74	BR25_2012	0.713646	0.713671	Manaus	1325.72	BR24_2012	0.713433	0.713458	Manaus	2588.56	BR26_2012	0.711815	0.71184	Manaus	1184.24	BR3_2012	0.709428	0.709453	Belem	1278.56	BR6_2012	0.709849	0.709916	Belem
1383.36	BR12_2012	0.708788	0.708801	Belem	1501.26	BR14_2012	0.708884	0.708897	Belem	1509.12	BR21_2012	0.709532	0.709557	Manaus	1438.38	BR16_2012	0.709392	0.709417	Belem	1608.68	BR1_2012	0.709048	0.709073	Belem	985.12	BR25_2012	0.714746	0.714771	Manaus	1323.1	BR24_2012	0.713472	0.713497	Manaus	2585.94	BR26_2012	0.706228	0.706253	Manaus	1181.62	BR3_2012	0.710004	0.710029	Belem	1275.94	BR6_2012	0.709781	0.709847	Belem
1380.74	BR12_2012	0.709817	0.709829	Belem	1498.64	BR14_2012	0.709382	0.709395	Belem	1506.5	BR21_2012	0.709922	0.709947	Manaus	1435.76	BR16_2012	0.710327	0.710352	Belem	1606.06	BR1_2012	0.708976	0.709001	Belem	982.5	BR25_2012	0.71504	0.715066	Manaus	1320.48	BR24_2012	0.714461	0.714486	Manaus	2583.32	BR26_2012	0.707419	0.707444	Manaus	1179	BR3_2012	0.709222	0.709247	Belem	1273.32	BR6_2012	0.708286	0.708353	Belem
1378.12	BR12_2012	0.709028	0.70904	Belem	1496.02	BR14_2012	0.709376	0.709388	Belem	1503.88	BR21_2012	0.70901	0.709035	Manaus	1433.14	BR16_2012	0.709932	0.709957	Belem	1603.44	BR1_2012	0.709228	0.709253	Belem	979.88	BR25_2012	0.714724	0.714749	Manaus	1317.86	BR24_2012	0.714299	0.714324	Manaus	2580.7	BR26_2012	0.705848	0.705873	Manaus	1176.38	BR3_2012	0.708891	0.708916	Belem	1270.7	BR6_2012	0.709115	0.709182	Belem
1375.5	BR12_2012	0.70895	0.708962	Belem	1493.4	BR14_2012	0.709987	0.709999	Belem	1501.26	BR21_2012	0.709212	0.709237	Manaus	1430.52	BR16_2012	0.71045	0.710475	Belem	1600.82	BR1_2012	0.708757	0.708782	Belem	977.26	BR25_2012	0.71432	0.714345	Manaus	1315.24	BR24_2012	0.713621	0.713646	Manaus	2578.08	BR26_2012	0.711261	0.711286	Manaus	1173.76	BR3_2012	0.709029	0.709054	Belem	1268.08	BR6_2012	0.709375	0.709442	Belem
1372.88	BR12_2012	0.709369	0.709382	Belem	1490.78	BR14_2012	0.710093	0.710105	Belem	1498.64	BR21_2012	0.709083	0.709108	Manaus	1427.9	BR16_2012	0.710632	0.710657	Belem	1598.2	BR1_2012	0.709315	0.70934	Belem	974.64	BR25_2012	0.715759	0.715784	Manaus	1312.62	BR24_2012	0.712983	0.713008	Manaus	2575.46	BR26_2012	0.711957	0.711982	Manaus	1171.14	BR3_2012	0.708972	0.708997	Belem	1265.46	BR6_2012	0.708913	0.70898	Belem
1370.26	BR12_2012	0.708987	0.709	Belem	1488.16	BR14_2012	0.70923	0.709242	Belem	1496.02	BR21_2012	0.709319	0.709344	Manaus	1425.28	BR16_2012	0.710307	0.710332	Belem	1595.58	BR1_2012	0.709034	0.709059	Belem	972.02	BR25_2012	0.715351	0.715376	Manaus	1310	BR24_2012	0.712606	0.712631	Manaus	2572.84	BR26_2012	0.709432	0.709457	Manaus	1168.52	BR3_2012	0.70905	0.709075	Belem	1262.84	BR6_2012	0.709962	0.710029	Belem
1367.64	BR12_2012	0.70879	0.708803	Belem	1485.54	BR14_2012	0.709659	0.709671	Belem	1493.4	BR21_2012	0.709225	0.70925	Manaus	1422.66	BR16_2012	0.710111	0.710136	Belem	1592.96	BR1_2012	0.709086	0.709111	Belem	969.4	BR25_2012	0.715102	0.715127	Manaus	1307.38	BR24_2012	0.713965	0.71399	Manaus	2570.22	BR26_2012	0.708655	0.70868	Manaus	1165.9	BR3_2012	0.708796	0.708821	Belem	1260.22	BR6_2012	0.709796	0.709863	Belem
1365.02	BR12_2012	0.709065	0.709078	Belem	1482.92	BR14_2012	0.709248	0.70926	Belem	1490.78	BR21_2012	0.709338	0.709363	Manaus	1420.04	BR16_2012	0.709963	0.709988	Belem	1590.34	BR1_2012	0.7094	0.709425	Belem	966.78	BR25_2012	0.716231	0.716256	Manaus	1304.76	BR24_2012	0.712852	0.712877	Manaus	2567.6	BR26_2012	0.713826	0.713851	Manaus	1163.28	BR3_2012	0.709235	0.70926	Belem	1257.6	BR6_2012	0.709615	0.709682	Belem
1362.4	BR12_2012	0.709742	0.709754	Belem	1480.3	BR14_2012	0.709616	0.709629	Belem	1488.16	BR21_2012	0.709542	0.709567	Manaus	1417.42	BR16_2012	0.709661	0.709686	Belem	1587.72	BR1_2012	0.709125	0.70915	Belem	964.16	BR25_2012	0.715476	0.715501	Manaus	1302.14	BR24_2012	0.715735	0.715761	Manaus	2564.98	BR26_2012	0.707327	0.707352	Manaus	1160.66	BR3_2012	0.709679	0.709704	Belem	1254.98	BR6_2012	0.709789	0.709856	Belem
1359.78	BR12_2012	0.708919	0.708931	Belem	1477.68	BR14_2012	0.70966	0.709673	Belem	1485.54	BR21_2012	0.709124	0.709149	Manaus	1414.8	BR16_2012	0.71004	0.710065	Belem	1585.1	BR1_2012	0.708892	0.708917	Belem	961.54	BR25_2012	0.713811	0.713836	Manaus	1299.52	BR24_2012	0.713291	0.713316	Manaus	2562.36	BR26_2012	0.711979	0.712004	Manaus	1158.04	BR3_2012	0.708702	0.708727	Belem	1252.36	BR6_2012	0.709856	0.709923	Belem
1357.16	BR12_2012	0.708556	0.708568	Belem	1475.06	BR14_2012	0.710064	0.710077	Belem	1482.92	BR21_2012	0.708846	0.708871	Manaus	1412.18	BR16_2012	0.710354	0.710379	Belem	1582.48	BR1_2012	0.708444	0.708469	Belem	958.92	BR25_2012	0.714344	0.714369	Manaus	1296.9	BR24_2012	0.714484	0.714509	Manaus	2559.74	BR26_2012	0.710614	0.710639	Manaus	1155.42	BR3_2012	0.70903	0.709055	Belem	1249.74	BR6_2012	0.710345	0.710412	Belem
1354.54	BR12_2012	0.708708	0.70872	Belem	1472.44	BR14_2012	0.709568	0.709581	Belem	1480.3	BR21_2012	0.709241	0.709266	Manaus	1409.56	BR16_2012	0.709543	0.709568	Belem	1579.86	BR1_2012	0.709012	0.709037	Belem	956.3	BR25_2012	0.715795	0.715821	Manaus	1294.28	BR24_2012	0.714034	0.714059	Manaus	2557.12	BR26_2012	0.707306	0.707331	Manaus	1152.8	BR3_2012	0.70972	0.709745	Belem	1247.12	BR6_2012	0.70944	0.709507	Belem
1351.92	BR12_2012	0.708821	0.708833	Belem	1469.82	BR14_2012	0.709245	0.709258	Belem	1477.68	BR21_2012	0.708993	0.709018	Manaus	1406.94	BR16_2012	0.710214	0.710239	Belem	1577.24	BR1_2012	0.709443	0.709468	Belem	953.68	BR25_2012	0.716483	0.716508	Manaus	1291.66	BR24_2012	0.713983	0.714008	Manaus	2554.5	BR26_2012	0.709272	0.709297	Manaus	1150.18	BR3_2012	0.709443	0.709468	Belem	1244.5	BR6_2012	0.708166	0.708233	Belem
1349.3	BR12_2012	0.709044	0.709056	Belem	1467.2	BR14_2012	0.709336	0.709348	Belem	1475.06	BR21_2012	0.708985	0.70901	Manaus	1404.32	BR16_2012	0.710416	0.710441	Belem	1574.62	BR1_2012	0.709125	0.70915	Belem	951.06	BR25_2012	0.716463	0.716489	Manaus	1289.04	BR24_2012	0.71339	0.713415	Manaus	2551.88	BR26_2012	0.710494	0.710519	Manaus	1147.56	BR3_2012	0.709179	0.709204	Belem	1241.88	BR6_2012	0.709366	0.709433	Belem
1346.68	BR12_2012	0.709474	0.709487	Belem	1464.58	BR14_2012	0.709218	0.70923	Belem	1472.44	BR21_2012	0.708992	0.709017	Manaus	1401.7	BR16_2012	0.709491	0.709516	Belem	1572	BR1_2012	0.708664	0.708689	Belem	948.44	BR25_2012	0.715546	0.715571	Manaus	1286.42	BR24_2012	0.712272	0.712297	Manaus	2549.26	BR26_2012	0.707445	0.70747	Manaus	1144.94	BR3_2012	0.709151	0.709176	Belem	1239.26	BR6_2012	0.709848	0.709915	Belem
1344.06	BR12_2012	0.709236	0.709249	Belem	1461.96	BR14_2012	0.708454	0.708467	Belem	1469.82	BR21_2012	0.709014	0.709039	Manaus	1399.08	BR16_2012	0.70973	0.709755	Belem	1569.38	BR1_2012	0.709096	0.709121	Belem	945.82	BR25_2012	0.713982	0.714007	Manaus	1283.8	BR24_2012	0.713732	0.713757	Manaus	2546.64	BR26_2012	0.707043	0.707068	Manaus	1142.32	BR3_2012	0.70889	0.708915	Belem	1236.64	BR6_2012	0.71081	0.710877	Belem
1341.44	BR12_2012	0.709669	0.709682	Belem	1459.34	BR14_2012	0.708899	0.708912	Belem	1467.2	BR21_2012	0.709438	0.709463	Manaus	1396.46	BR16_2012	0.709615	0.70964	Belem	1566.76	BR1_2012	0.708854	0.708879	Belem	943.2	BR25_2012	0.714498	0.714523	Manaus	1281.18	BR24_2012	0.713502	0.713527	Manaus	2544.02	BR26_2012	0.709953	0.709978	Manaus	1139.7	BR3_2012	0.708855	0.70888	Belem	1234.02	BR6_2012	0.709411	0.709477	Belem
1338.82	BR12_2012	0.709103	0.709116	Belem	1456.72	BR14_2012	0.708635	0.708648	Belem	1464.58	BR21_2012	0.709656	0.709682	Manaus	1393.84	BR16_2012	0.710636	0.710661	Belem	1564.14	BR1_2012	0.709278	0.709303	Belem	940.58	BR25_2012	0.714698	0.714724	Manaus	1278.56	BR24_2012	0.714108	0.714133	Manaus	2541.4	BR26_2012	0.707753	0.707778	Manaus	1137.08	BR3_2012	0.709485	0.70951	Belem	1231.4	BR6_2012	0.70946	0.709527	Belem
1336.2	BR12_2012	0.708731	0.708744	Belem	1454.1	BR14_2012	0.709603	0.709616	Belem	1461.96	BR21_2012	0.709522	0.709547	Manaus	1391.22	BR16_2012	0.710063	0.710088	Belem	1561.52	BR1_2012	0.709861	0.709886	Belem	937.96	BR25_2012	0.713876	0.713901	Manaus	1275.94	BR24_2012	0.713787	0.713812	Manaus	2538.78	BR26_2012	0.708117	0.708142	Manaus	1134.46	BR3_2012	0.709109	0.709134	Belem	1228.78	BR6_2012	0.709692	0.709759	Belem
1333.58	BR12_2012	0.709285	0.709298	Belem	1451.48	BR14_2012	0.709086	0.709098	Belem	1459.34	BR21_2012	0.708904	0.708929	Manaus	1388.6	BR16_2012	0.709641	0.709666	Belem	1558.9	BR1_2012	0.709929	0.709954	Belem	935.34	BR25_2012	0.713534	0.713559	Manaus	1273.32	BR24_2012	0.714028	0.714053	Manaus	2536.16	BR26_2012	0.708973	0.708998	Manaus	1131.84	BR3_2012	0.709509	0.709534	Belem	1226.16	BR6_2012	0.70824	0.708307	Belem
1330.96	BR12_2012	0.708928	0.70894	Belem	1448.86	BR14_2012	0.709978	0.709991	Belem	1456.72	BR21_2012	0.709117	0.709142	Manaus	1385.98	BR16_2012	0.708946	0.708971	Belem	1556.28	BR1_2012	0.709249	0.709274	Belem	932.72	BR25_2012	0.714761	0.714786	Manaus	1270.7	BR24_2012	0.71194	0.711965	Manaus	2533.54	BR26_2012	0.708193	0.708218	Manaus	1129.22	BR3_2012	0.708879	0.708904	Belem	1223.54	BR6_2012	0.708793	0.708859	Belem
1328.34	BR12_2012	0.708245	0.708257	Belem	1446.24	BR14_2012	0.709483	0.709496	Belem	1454.1	BR21_2012	0.709322	0.709347	Manaus	1383.36	BR16_2012	0.709647	0.709672	Belem	1553.66	BR1_2012	0.70957	0.709595	Belem	930.1	BR25_2012	0.714807	0.714832	Manaus	1268.08	BR24_2012	0.71264	0.712665	Manaus	2530.92	BR26_2012	0.713059	0.713084	Manaus	1126.6	BR3_2012	0.708854	0.708879	Belem	1220.92	BR6_2012	0.708802	0.708869	Belem
1325.72	BR12_2012	0.708931	0.708943	Belem	1443.62	BR14_2012	0.709514	0.709526	Belem	1451.48	BR21_2012	0.708948	0.708973	Manaus	1380.74	BR16_2012	0.709863	0.709888	Belem	1551.04	BR1_2012	0.710455	0.71048	Belem	927.48	BR25_2012	0.715562	0.715587	Manaus	1265.46	BR24_2012	0.71541	0.715435	Manaus	2528.3	BR26_2012	0.711814	0.711839	Manaus	1123.98	BR3_2012	0.709472	0.709497	Belem	1218.3	BR6_2012	0.708906	0.708973	Belem
1323.1	BR12_2012	0.709221	0.709234	Belem	1441	BR14_2012	0.710647	0.71066	Belem	1448.86	BR21_2012	0.708938	0.708963	Manaus	1378.12	BR16_2012	0.710646	0.710671	Belem	1548.42	BR1_2012	0.709044	0.709069	Belem	924.86	BR25_2012	0.714482	0.714507	Manaus	1262.84	BR24_2012	0.714152	0.714177	Manaus	2525.68	BR26_2012	0.710877	0.710902	Manaus	1121.36	BR3_2012	0.709153	0.709178	Belem	1215.68	BR6_2012	0.710004	0.710071	Belem
1320.48	BR12_2012	0.709071	0.709084	Belem	1438.38	BR14_2012	0.708859	0.708872	Belem	1446.24	BR21_2012	0.709106	0.709131	Manaus	1375.5	BR16_2012	0.710175	0.7102	Belem	1545.8	BR1_2012	0.708837	0.708862	Belem	922.24	BR25_2012	0.714477	0.714502	Manaus	1260.22	BR24_2012	0.713263	0.713288	Manaus	2523.06	BR26_2012	0.709392	0.709417	Manaus	1118.74	BR3_2012	0.708979	0.709004	Belem	1213.06	BR6_2012	0.708621	0.708688	Belem
1317.86	BR12_2012	0.709485	0.709497	Belem	1435.76	BR14_2012	0.70903	0.709042	Belem	1443.62	BR21_2012	0.709053	0.709078	Manaus	1372.88	BR16_2012	0.709484	0.709509	Belem	1543.18	BR1_2012	0.709185	0.70921	Belem	919.62	BR25_2012	0.714595	0.71462	Manaus	1257.6	BR24_2012	0.712943	0.712968	Manaus	2520.44	BR26_2012	0.70513	0.705155	Manaus	1116.12	BR3_2012	0.709767	0.709792	Belem	1210.44	BR6_2012	0.708466	0.708533	Belem
1315.24	BR12_2012	0.709765	0.709777	Belem	1433.14	BR14_2012	0.709017	0.70903	Belem	1441	BR21_2012	0.709877	0.709902	Manaus	1370.26	BR16_2012	0.709828	0.709853	Belem	1540.56	BR1_2012	0.708999	0.709024	Belem	917	BR25_2012	0.715161	0.715186	Manaus	1254.98	BR24_2012	0.712174	0.712199	Manaus	2517.82	BR26_2012	0.708289	0.708314	Manaus	1113.5	BR3_2012	0.709503	0.709528	Belem	1207.82	BR6_2012	0.70918	0.709247	Belem
1312.62	BR12_2012	0.709654	0.709667	Belem	1430.52	BR14_2012	0.7091	0.709112	Belem	1438.38	BR21_2012	0.709547	0.709572	Manaus	1367.64	BR16_2012	0.709422	0.709447	Belem	1537.94	BR1_2012	0.708836	0.708861	Belem	914.38	BR25_2012	0.715598	0.715624	Manaus	1252.36	BR24_2012	0.71252	0.712545	Manaus	2515.2	BR26_2012	0.716075	0.7161	Manaus	1110.88	BR3_2012	0.709742	0.709767	Belem	1205.2	BR6_2012	0.709175	0.709242	Belem
1310	BR12_2012	0.709099	0.709112	Belem	1427.9	BR14_2012	0.709713	0.709726	Belem	1435.76	BR21_2012	0.70951	0.709535	Manaus	1365.02	BR16_2012	0.71007	0.710095	Belem	1535.32	BR1_2012	0.709173	0.709198	Belem	911.76	BR25_2012	0.714189	0.714215	Manaus	1249.74	BR24_2012	0.712698	0.712724	Manaus	2512.58	BR26_2012	0.708111	0.708136	Manaus	1108.26	BR3_2012	0.708956	0.708981	Belem	1202.58	BR6_2012	0.708984	0.70905	Belem
1307.38	BR12_2012	0.709286	0.709299	Belem	1425.28	BR14_2012	0.708821	0.708833	Belem	1433.14	BR21_2012	0.709434	0.709459	Manaus	1362.4	BR16_2012	0.710632	0.710657	Belem	1532.7	BR1_2012	0.709497	0.709522	Belem	909.14	BR25_2012	0.714273	0.714298	Manaus	1247.12	BR24_2012	0.713069	0.713094	Manaus	2509.96	BR26_2012	0.708211	0.708236	Manaus	1105.64	BR3_2012	0.709267	0.709292	Belem	1199.96	BR6_2012	0.707909	0.707975	Belem
1304.76	BR12_2012	0.70919	0.709202	Belem	1422.66	BR14_2012	0.709349	0.709361	Belem	1430.52	BR21_2012	0.709396	0.709421	Manaus	1359.78	BR16_2012	0.71007	0.710095	Belem	1530.08	BR1_2012	0.708721	0.708746	Belem	906.52	BR25_2012	0.714767	0.714793	Manaus	1244.5	BR24_2012	0.713245	0.713271	Manaus	2507.34	BR26_2012	0.707975	0.707999	Manaus	1103.02	BR3_2012	0.70962	0.709645	Belem	1197.34	BR6_2012	0.709659	0.709726	Belem
1302.14	BR12_2012	0.708677	0.70869	Belem	1420.04	BR14_2012	0.709423	0.709435	Belem	1427.9	BR21_2012	0.709449	0.709474	Manaus	1357.16	BR16_2012	0.710783	0.710808	Belem	1527.46	BR1_2012	0.708614	0.708639	Belem	903.9	BR25_2012	0.715155	0.71518	Manaus	1241.88	BR24_2012	0.713783	0.713808	Manaus	2504.72	BR26_2012	0.711048	0.711073	Manaus	1100.4	BR3_2012	0.709372	0.709397	Belem	1194.72	BR6_2012	0.709123	0.70919	Belem
1299.52	BR12_2012	0.708133	0.708146	Belem	1417.42	BR14_2012	0.710174	0.710186	Belem	1425.28	BR21_2012	0.709451	0.709476	Manaus	1354.54	BR16_2012	0.710774	0.710799	Belem	1524.84	BR1_2012	0.708805	0.70883	Belem	901.28	BR25_2012	0.714161	0.714186	Manaus	1239.26	BR24_2012	0.714629	0.714654	Manaus	2502.1	BR26_2012	0.71229	0.712315	Manaus	1097.78	BR3_2012	0.708804	0.708829	Belem	1192.1	BR6_2012	0.708609	0.708675	Belem
1296.9	BR12_2012	0.707221	0.707233	Belem	1414.8	BR14_2012	0.709477	0.709489	Belem	1422.66	BR21_2012	0.708792	0.708817	Manaus	1351.92	BR16_2012	0.710616	0.710641	Belem	1522.22	BR1_2012	0.709496	0.709521	Belem	898.66	BR25_2012	0.715829	0.715854	Manaus	1236.64	BR24_2012	0.711793	0.711818	Manaus	2499.48	BR26_2012	0.708381	0.708406	Manaus	1095.16	BR3_2012	0.70887	0.708895	Belem	1189.48	BR6_2012	0.708005	0.708071	Belem
1294.28	BR12_2012	0.709005	0.709017	Belem	1412.18	BR14_2012	0.710093	0.710105	Belem	1420.04	BR21_2012	0.708999	0.709024	Manaus	1349.3	BR16_2012	0.709624	0.709649	Belem	1519.6	BR1_2012	0.709815	0.70984	Belem	896.04	BR25_2012	0.71543	0.715455	Manaus	1234.02	BR24_2012	0.715357	0.715383	Manaus	2496.86	BR26_2012	0.70911	0.709135	Manaus	1092.54	BR3_2012	0.708897	0.708922	Belem	1186.86	BR6_2012	0.707704	0.707771	Belem
1291.66	BR12_2012	0.709732	0.709745	Belem	1409.56	BR14_2012	0.710237	0.710249	Belem	1417.42	BR21_2012	0.708887	0.708912	Manaus	1346.68	BR16_2012	0.709706	0.709731	Belem	1516.98	BR1_2012	0.709309	0.709334	Belem	893.42	BR25_2012	0.714443	0.714468	Manaus	1231.4	BR24_2012	0.712204	0.712229	Manaus	2494.24	BR26_2012	0.706406	0.706431	Manaus	1089.92	BR3_2012	0.70951	0.709535	Belem	1184.24	BR6_2012	0.708245	0.708312	Belem
1289.04	BR12_2012	0.709506	0.709519	Belem	1406.94	BR14_2012	0.709927	0.70994	Belem	1414.8	BR21_2012	0.708471	0.708495	Manaus	1344.06	BR16_2012	0.709638	0.709663	Belem	1514.36	BR1_2012	0.709122	0.709147	Belem	890.8	BR25_2012	0.715389	0.715414	Manaus	1228.78	BR24_2012	0.712343	0.712368	Manaus	2491.62	BR26_2012	0.710073	0.710098	Manaus	1087.3	BR3_2012	0.709075	0.7091	Belem	1181.62	BR6_2012	0.709779	0.709845	Belem
1286.42	BR12_2012	0.709088	0.709101	Belem	1404.32	BR14_2012	0.709048	0.709061	Belem	1412.18	BR21_2012	0.709286	0.709311	Manaus	1341.44	BR16_2012	0.708729	0.708754	Belem	1511.74	BR1_2012	0.709058	0.709083	Belem	888.18	BR25_2012	0.715053	0.715078	Manaus	1226.16	BR24_2012	0.712614	0.712639	Manaus	2489	BR26_2012	0.709866	0.709892	Manaus	1084.68	BR3_2012	0.709348	0.709373	Belem	1179	BR6_2012	0.709118	0.709184	Belem
1283.8	BR12_2012	0.709042	0.709054	Belem	1401.7	BR14_2012	0.709301	0.709313	Belem	1409.56	BR21_2012	0.709259	0.709284	Manaus	1338.82	BR16_2012	0.709933	0.709958	Belem	1509.12	BR1_2012	0.708965	0.70899	Belem	885.56	BR25_2012	0.715322	0.715347	Manaus	1223.54	BR24_2012	0.713303	0.713328	Manaus	2486.38	BR26_2012	0.710031	0.710056	Manaus	1082.06	BR3_2012	0.709	0.709025	Belem	1176.38	BR6_2012	0.709476	0.709543	Belem
1281.18	BR12_2012	0.709315	0.709328	Belem	1399.08	BR14_2012	0.709526	0.709539	Belem	1406.94	BR21_2012	0.709823	0.709848	Manaus	1336.2	BR16_2012	0.709639	0.709664	Belem	1506.5	BR1_2012	0.709124	0.709149	Belem	882.94	BR25_2012	0.71489	0.714916	Manaus	1220.92	BR24_2012	0.712156	0.712181	Manaus	2483.76	BR26_2012	0.71	0.710025	Manaus	1079.44	BR3_2012	0.709631	0.709656	Belem	1173.76	BR6_2012	0.71003	0.710096	Belem
1278.56	BR12_2012	0.709292	0.709305	Belem	1396.46	BR14_2012	0.707824	0.707837	Belem	1404.32	BR21_2012	0.708956	0.708981	Manaus	1333.58	BR16_2012	0.709769	0.709794	Belem	1503.88	BR1_2012	0.708776	0.708801	Belem	880.32	BR25_2012	0.71518	0.715206	Manaus	1218.3	BR24_2012	0.712115	0.71214	Manaus	2481.14	BR26_2012	0.707723	0.707748	Manaus	1076.82	BR3_2012	0.70954	0.709565	Belem	1171.14	BR6_2012	0.709569	0.709636	Belem
1275.94	BR12_2012	0.708896	0.708909	Belem	1393.84	BR14_2012	0.708827	0.70884	Belem	1401.7	BR21_2012	0.708767	0.708792	Manaus	1330.96	BR16_2012	0.709579	0.709604	Belem	1501.26	BR1_2012	0.709072	0.709097	Belem	877.7	BR25_2012	0.715127	0.715153	Manaus	1215.68	BR24_2012	0.712522	0.712547	Manaus	2478.52	BR26_2012	0.711707	0.711733	Manaus	1074.2	BR3_2012	0.709026	0.709051	Belem	1168.52	BR6_2012	0.710134	0.710201	Belem
1273.32	BR12_2012	0.709178	0.709191	Belem	1391.22	BR14_2012	0.709193	0.709206	Belem	1399.08	BR21_2012	0.709423	0.709448	Manaus	1328.34	BR16_2012	0.709671	0.709696	Belem	1498.64	BR1_2012	0.708902	0.708927	Belem	875.08	BR25_2012	0.715897	0.715922	Manaus	1213.06	BR24_2012	0.712649	0.712674	Manaus	2475.9	BR26_2012	0.707984	0.708009	Manaus	1071.58	BR3_2012	0.709639	0.709664	Belem	1165.9	BR6_2012	0.708687	0.708754	Belem
1270.7	BR12_2012	0.708824	0.708837	Belem	1388.6	BR14_2012	0.708837	0.70885	Belem	1396.46	BR21_2012	0.710243	0.710268	Manaus	1325.72	BR16_2012	0.710022	0.710047	Belem	1496.02	BR1_2012	0.708649	0.708674	Belem	872.46	BR25_2012	0.716535	0.71656	Manaus	1210.44	BR24_2012	0.713131	0.713157	Manaus	2473.28	BR26_2012	0.706129	0.706154	Manaus	1068.96	BR3_2012	0.709256	0.709281	Belem	1163.28	BR6_2012	0.709077	0.709144	Belem
1268.08	BR12_2012	0.709407	0.70942	Belem	1385.98	BR14_2012	0.709642	0.709654	Belem	1393.84	BR21_2012	0.708399	0.708424	Manaus	1323.1	BR16_2012	0.710474	0.710499	Belem	1493.4	BR1_2012	0.709421	0.709446	Belem	869.84	BR25_2012	0.715041	0.715066	Manaus	1207.82	BR24_2012	0.712185	0.71221	Manaus	2470.66	BR26_2012	0.71095	0.710975	Manaus	1066.34	BR3_2012	0.70915	0.709175	Belem	1160.66	BR6_2012	0.708446	0.708512	Belem
1265.46	BR12_2012	0.708826	0.708839	Belem	1383.36	BR14_2012	0.709337	0.709349	Belem	1391.22	BR21_2012	0.708663	0.708688	Manaus	1320.48	BR16_2012	0.710286	0.710311	Belem	1490.78	BR1_2012	0.709509	0.709534	Belem	867.22	BR25_2012	0.715623	0.715648	Manaus	1205.2	BR24_2012	0.712275	0.7123	Manaus	2468.04	BR26_2012	0.708459	0.708484	Manaus	1063.72	BR3_2012	0.709627	0.709652	Belem	1158.04	BR6_2012	0.709327	0.709393	Belem
1262.84	BR12_2012	0.708733	0.708746	Belem	1380.74	BR14_2012	0.709285	0.709298	Belem	1388.6	BR21_2012	0.70866	0.708685	Manaus	1317.86	BR16_2012	0.710154	0.710179	Belem	1488.16	BR1_2012	0.710402	0.710428	Belem	864.6	BR25_2012	0.715383	0.715408	Manaus	1202.58	BR24_2012	0.713199	0.713224	Manaus	2465.42	BR26_2012	0.716131	0.716156	Manaus	1061.1	BR3_2012	0.709304	0.709329	Belem	1155.42	BR6_2012	0.708734	0.708801	Belem
1260.22	BR12_2012	0.709406	0.709419	Belem	1378.12	BR14_2012	0.709661	0.709673	Belem	1385.98	BR21_2012	0.70897	0.708995	Manaus	1315.24	BR16_2012	0.709941	0.709966	Belem	1485.54	BR1_2012	0.708419	0.708444	Belem	861.98	BR25_2012	0.716206	0.716231	Manaus	1199.96	BR24_2012	0.711733	0.711758	Manaus	2462.8	BR26_2012	0.706217	0.706242	Manaus	1058.48	BR3_2012	0.709506	0.709531	Belem	1152.8	BR6_2012	0.709566	0.709633	Belem
1257.6	BR12_2012	0.709248	0.70926	Belem	1375.5	BR14_2012	0.709912	0.709925	Belem	1383.36	BR21_2012	0.709713	0.709738	Manaus	1312.62	BR16_2012	0.708859	0.708884	Belem	1482.92	BR1_2012	0.708765	0.70879	Belem	859.36	BR25_2012	0.714384	0.714409	Manaus	1197.34	BR24_2012	0.712669	0.712695	Manaus	2460.18	BR26_2012	0.706576	0.706601	Manaus	1055.86	BR3_2012	0.709266	0.709291	Belem	1150.18	BR6_2012	0.708941	0.709007	Belem
1254.98	BR12_2012	0.709318	0.70933	Belem	1372.88	BR14_2012	0.709438	0.70945	Belem	1380.74	BR21_2012	0.709397	0.709422	Manaus	1310	BR16_2012	0.70977	0.709795	Belem	1480.3	BR1_2012	0.709403	0.709428	Belem	856.74	BR25_2012	0.714759	0.714785	Manaus	1194.72	BR24_2012	0.713488	0.713513	Manaus	2457.56	BR26_2012	0.706442	0.706466	Manaus	1053.24	BR3_2012	0.709452	0.709477	Belem	1147.56	BR6_2012	0.708972	0.709039	Belem
1252.36	BR12_2012	0.709372	0.709385	Belem	1370.26	BR14_2012	0.708994	0.709007	Belem	1378.12	BR21_2012	0.709417	0.709442	Manaus	1307.38	BR16_2012	0.709934	0.709959	Belem	1477.68	BR1_2012	0.708993	0.709018	Belem	854.12	BR25_2012	0.71568	0.715705	Manaus	1192.1	BR24_2012	0.712516	0.712541	Manaus	2454.94	BR26_2012	0.712157	0.712182	Manaus	1050.62	BR3_2012	0.708464	0.708489	Belem	1144.94	BR6_2012	0.710043	0.710109	Belem
1249.74	BR12_2012	0.708952	0.708964	Belem	1367.64	BR14_2012	0.709049	0.709061	Belem	1375.5	BR21_2012	0.709261	0.709286	Manaus	1304.76	BR16_2012	0.709613	0.709638	Belem	1475.06	BR1_2012	0.709461	0.709486	Belem	851.5	BR25_2012	0.717476	0.717502	Manaus	1189.48	BR24_2012	0.713125	0.71315	Manaus	2452.32	BR26_2012	0.716276	0.716301	Manaus	1048	BR3_2012	0.708953	0.708978	Belem	1142.32	BR6_2012	0.709585	0.709652	Belem
1247.12	BR12_2012	0.709351	0.709363	Belem	1365.02	BR14_2012	0.709123	0.709135	Belem	1372.88	BR21_2012	0.709383	0.709408	Manaus	1302.14	BR16_2012	0.709993	0.710018	Belem	1472.44	BR1_2012	0.708975	0.709	Belem	848.88	BR25_2012	0.716801	0.716826	Manaus	1186.86	BR24_2012	0.711907	0.711932	Manaus	2449.7	BR26_2012	0.709074	0.709099	Manaus	1045.38	BR3_2012	0.709287	0.709312	Belem	1139.7	BR6_2012	0.709787	0.709854	Belem
1244.5	BR12_2012	0.709733	0.709746	Belem	1362.4	BR14_2012	0.710351	0.710363	Belem	1370.26	BR21_2012	0.709063	0.709088	Manaus	1299.52	BR16_2012	0.710396	0.710421	Belem	1469.82	BR1_2012	0.708768	0.708793	Belem	846.26	BR25_2012	0.714363	0.714388	Manaus	1184.24	BR24_2012	0.712657	0.712682	Manaus	2447.08	BR26_2012	0.710437	0.710462	Manaus	1042.76	BR3_2012	0.708708	0.708733	Belem	1137.08	BR6_2012	0.707859	0.707925	Belem
1241.88	BR12_2012	0.709698	0.709711	Belem	1359.78	BR14_2012	0.708851	0.708864	Belem	1367.64	BR21_2012	0.709339	0.709364	Manaus	1296.9	BR16_2012	0.710047	0.710072	Belem	1467.2	BR1_2012	0.709415	0.70944	Belem	843.64	BR25_2012	0.717363	0.717389	Manaus	1181.62	BR24_2012	0.712544	0.712569	Manaus	2444.46	BR26_2012	0.711678	0.711703	Manaus	1040.14	BR3_2012	0.709358	0.709383	Belem	1134.46	BR6_2012	0.709538	0.709605	Belem
1239.26	BR12_2012	0.709478	0.709491	Belem	1357.16	BR14_2012	0.708949	0.708962	Belem	1365.02	BR21_2012	0.709304	0.709329	Manaus	1294.28	BR16_2012	0.710061	0.710086	Belem	1464.58	BR1_2012	0.708751	0.708776	Belem	841.02	BR25_2012	0.715793	0.715818	Manaus	1179	BR24_2012	0.712443	0.712468	Manaus	2441.84	BR26_2012	0.711811	0.711836	Manaus	1037.52	BR3_2012	0.709475	0.7095	Belem	1131.84	BR6_2012	0.709819	0.709885	Belem
1236.64	BR12_2012	0.709268	0.70928	Belem	1354.54	BR14_2012	0.709562	0.709575	Belem	1362.4	BR21_2012	0.708656	0.708681	Manaus	1291.66	BR16_2012	0.710083	0.710108	Belem	1461.96	BR1_2012	0.709109	0.709134	Belem	838.4	BR25_2012	0.716538	0.716563	Manaus	1176.38	BR24_2012	0.713429	0.713454	Manaus	2439.22	BR26_2012	0.705948	0.705973	Manaus	1034.9	BR3_2012	0.709456	0.709481	Belem	1129.22	BR6_2012	0.708203	0.70827	Belem
1234.02	BR12_2012	0.708982	0.708995	Belem	1351.92	BR14_2012	0.709803	0.709816	Belem	1359.78	BR21_2012	0.708781	0.708806	Manaus	1289.04	BR16_2012	0.709727	0.709752	Belem	1459.34	BR1_2012	0.708878	0.708903	Belem	835.78	BR25_2012	0.715452	0.715478	Manaus	1173.76	BR24_2012	0.712071	0.712096	Manaus	2436.6	BR26_2012	0.708785	0.70881	Manaus	1032.28	BR3_2012	0.709055	0.70908	Belem	1126.6	BR6_2012	0.708424	0.708491	Belem
1231.4	BR12_2012	0.70917	0.709182	Belem	1349.3	BR14_2012	0.70874	0.708753	Belem	1357.16	BR21_2012	0.709034	0.709059	Manaus	1286.42	BR16_2012	0.710266	0.710291	Belem	1456.72	BR1_2012	0.708678	0.708703	Belem	833.16	BR25_2012	0.716328	0.716353	Manaus	1171.14	BR24_2012	0.711724	0.711749	Manaus	2433.98	BR26_2012	0.707345	0.70737	Manaus	1029.66	BR3_2012	0.709461	0.709486	Belem	1123.98	BR6_2012	0.708259	0.708326	Belem
1228.78	BR12_2012	0.709398	0.709411	Belem	1346.68	BR14_2012	0.708562	0.708574	Belem	1354.54	BR21_2012	0.709064	0.709089	Manaus	1283.8	BR16_2012	0.709779	0.709804	Belem	1454.1	BR1_2012	0.708039	0.708064	Belem	830.54	BR25_2012	0.716873	0.716899	Manaus	1168.52	BR24_2012	0.713294	0.713319	Manaus	2431.36	BR26_2012	0.705488	0.705513	Manaus	1027.04	BR3_2012	0.709671	0.709696	Belem	1121.36	BR6_2012	0.708151	0.708217	Belem
1226.16	BR12_2012	0.709288	0.7093	Belem	1344.06	BR14_2012	0.709935	0.709948	Belem	1351.92	BR21_2012	0.709185	0.70921	Manaus	1281.18	BR16_2012	0.70936	0.709385	Belem	1451.48	BR1_2012	0.708497	0.708522	Belem	827.92	BR25_2012	0.717411	0.717437	Manaus	1165.9	BR24_2012	0.711836	0.711861	Manaus	2428.74	BR26_2012	0.715415	0.71544	Manaus	1024.42	BR3_2012	0.709821	0.709846	Belem	1118.74	BR6_2012	0.708717	0.708784	Belem
1223.54	BR12_2012	0.709191	0.709203	Belem	1341.44	BR14_2012	0.709428	0.70944	Belem	1349.3	BR21_2012	0.709356	0.709381	Manaus	1278.56	BR16_2012	0.710121	0.710146	Belem	1448.86	BR1_2012	0.709162	0.709187	Belem	825.3	BR25_2012	0.71642	0.716445	Manaus	1163.28	BR24_2012	0.713161	0.713186	Manaus	2426.12	BR26_2012	0.710493	0.710518	Manaus	1021.8	BR3_2012	0.709286	0.709311	Belem	1116.12	BR6_2012	0.710127	0.710194	Belem
1220.92	BR12_2012	0.709119	0.709131	Belem	1338.82	BR14_2012	0.709752	0.709765	Belem	1346.68	BR21_2012	0.7092	0.709225	Manaus	1275.94	BR16_2012	0.709989	0.710014	Belem	1446.24	BR1_2012	0.709066	0.709091	Belem	822.68	BR25_2012	0.717318	0.717343	Manaus	1160.66	BR24_2012	0.712793	0.712818	Manaus	2423.5	BR26_2012	0.706178	0.706203	Manaus	1019.18	BR3_2012	0.709036	0.709061	Belem	1113.5	BR6_2012	0.709429	0.709496	Belem
1218.3	BR12_2012	0.709188	0.7092	Belem	1336.2	BR14_2012	0.709809	0.709821	Belem	1344.06	BR21_2012	0.709368	0.709393	Manaus	1273.32	BR16_2012	0.709784	0.709809	Belem	1443.62	BR1_2012	0.709285	0.70931	Belem	820.06	BR25_2012	0.716926	0.716952	Manaus	1158.04	BR24_2012	0.712773	0.712798	Manaus	2420.88	BR26_2012	0.710035	0.71006	Manaus	1016.56	BR3_2012	0.708969	0.708994	Belem	1110.88	BR6_2012	0.709195	0.709262	Belem
1215.68	BR12_2012	0.709317	0.709329	Belem	1333.58	BR14_2012	0.709372	0.709384	Belem	1341.44	BR21_2012	0.708988	0.709013	Manaus	1270.7	BR16_2012	0.709897	0.709922	Belem	1441	BR1_2012	0.709303	0.709328	Belem	817.44	BR25_2012	0.716697	0.716722	Manaus	1155.42	BR24_2012	0.712539	0.712564	Manaus	2418.26	BR26_2012	0.710507	0.710532	Manaus	1013.94	BR3_2012	0.709601	0.709626	Belem	1108.26	BR6_2012	0.709115	0.709181	Belem
1213.06	BR12_2012	0.709192	0.709205	Belem	1330.96	BR14_2012	0.708878	0.708891	Belem	1338.82	BR21_2012	0.709201	0.709226	Manaus	1268.08	BR16_2012	0.709606	0.709631	Belem	1438.38	BR1_2012	0.709406	0.709431	Belem	814.82	BR25_2012	0.716885	0.71691	Manaus	1152.8	BR24_2012	0.712115	0.71214	Manaus	2415.64	BR26_2012	0.711827	0.711852	Manaus	1011.32	BR3_2012	0.70952	0.709545	Belem	1105.64	BR6_2012	0.707893	0.70796	Belem
1210.44	BR12_2012	0.709074	0.709087	Belem	1328.34	BR14_2012	0.709508	0.709521	Belem	1336.2	BR21_2012	0.708882	0.708907	Manaus	1265.46	BR16_2012	0.710004	0.710029	Belem	1435.76	BR1_2012	0.708703	0.708728	Belem	812.2	BR25_2012	0.717914	0.717939	Manaus	1150.18	BR24_2012	0.712846	0.712871	Manaus	2413.02	BR26_2012	0.710584	0.710609	Manaus	1008.7	BR3_2012	0.710025	0.71005	Belem	1103.02	BR6_2012	0.709528	0.709595	Belem
1207.82	BR12_2012	0.710141	0.710153	Belem	1325.72	BR14_2012	0.709929	0.709941	Belem	1333.58	BR21_2012	0.709197	0.709222	Manaus	1262.84	BR16_2012	0.709644	0.709669	Belem	1433.14	BR1_2012	0.709298	0.709323	Belem	809.58	BR25_2012	0.717981	0.718006	Manaus	1147.56	BR24_2012	0.71214	0.712165	Manaus	2410.4	BR26_2012	0.705251	0.705276	Manaus	1006.08	BR3_2012	0.709141	0.709166	Belem	1100.4	BR6_2012	0.709752	0.709819	Belem
1205.2	BR12_2012	0.709755	0.709767	Belem	1323.1	BR14_2012	0.709157	0.70917	Belem	1330.96	BR21_2012	0.709255	0.70928	Manaus	1260.22	BR16_2012	0.709599	0.709624	Belem	1430.52	BR1_2012	0.709325	0.70935	Belem	806.96	BR25_2012	0.716588	0.716613	Manaus	1144.94	BR24_2012	0.712416	0.712441	Manaus	2407.78	BR26_2012	0.706913	0.706938	Manaus	1003.46	BR3_2012	0.709928	0.709953	Belem	1097.78	BR6_2012	0.708647	0.708714	Belem
1202.58	BR12_2012	0.709082	0.709095	Belem	1320.48	BR14_2012	0.709119	0.709132	Belem	1328.34	BR21_2012	0.709433	0.709458	Manaus	1257.6	BR16_2012	0.709131	0.709156	Belem	1427.9	BR1_2012	0.708525	0.70855	Belem	804.34	BR25_2012	0.718569	0.718595	Manaus	1142.32	BR24_2012	0.711967	0.711992	Manaus	2405.16	BR26_2012	0.708393	0.708418	Manaus	1000.84	BR3_2012	0.709117	0.709142	Belem	1095.16	BR6_2012	0.708374	0.708441	Belem
1199.96	BR12_2012	0.708983	0.708996	Belem	1317.86	BR14_2012	0.709231	0.709244	Belem	1325.72	BR21_2012	0.709197	0.709222	Manaus	1254.98	BR16_2012	0.708746	0.708771	Belem	1425.28	BR1_2012	0.709344	0.709369	Belem	801.72	BR25_2012	0.717584	0.717609	Manaus	1139.7	BR24_2012	0.713419	0.713444	Manaus	2402.54	BR26_2012	0.715924	0.71595	Manaus	998.22	BR3_2012	0.709146	0.709171	Belem	1092.54	BR6_2012	0.708969	0.709036	Belem
1197.34	BR12_2012	0.709296	0.709308	Belem	1315.24	BR14_2012	0.708925	0.708938	Belem	1323.1	BR21_2012	0.70954	0.709565	Manaus	1252.36	BR16_2012	0.709947	0.709972	Belem	1422.66	BR1_2012	0.709364	0.709389	Belem	799.1	BR25_2012	0.716581	0.716606	Manaus	1137.08	BR24_2012	0.712819	0.712844	Manaus	2399.92	BR26_2012	0.713533	0.713558	Manaus	995.6	BR3_2012	0.709149	0.709174	Belem	1089.92	BR6_2012	0.709394	0.70946	Belem
1194.72	BR12_2012	0.709816	0.709828	Belem	1312.62	BR14_2012	0.709735	0.709747	Belem	1320.48	BR21_2012	0.709664	0.709689	Manaus	1249.74	BR16_2012	0.709725	0.70975	Belem	1420.04	BR1_2012	0.708833	0.708858	Belem	796.48	BR25_2012	0.718477	0.718502	Manaus	1134.46	BR24_2012	0.711583	0.711608	Manaus	2397.3	BR26_2012	0.710381	0.710406	Manaus	992.98	BR3_2012	0.709219	0.709244	Belem	1087.3	BR6_2012	0.71061	0.710677	Belem
1192.1	BR12_2012	0.709213	0.709225	Belem	1310	BR14_2012	0.709943	0.709956	Belem	1317.86	BR21_2012	0.709388	0.709413	Manaus	1247.12	BR16_2012	0.710192	0.710217	Belem	1417.42	BR1_2012	0.709088	0.709113	Belem	793.86	BR25_2012	0.717102	0.717127	Manaus	1131.84	BR24_2012	0.709243	0.709268	Manaus	2394.68	BR26_2012	0.710165	0.71019	Manaus	990.36	BR3_2012	0.709161	0.709186	Belem	1084.68	BR6_2012	0.709447	0.709513	Belem
1189.48	BR12_2012	0.709399	0.709412	Belem	1307.38	BR14_2012	0.709843	0.709855	Belem	1315.24	BR21_2012	0.708988	0.709013	Manaus	1244.5	BR16_2012	0.709341	0.709366	Belem	1414.8	BR1_2012	0.708768	0.708793	Belem	791.24	BR25_2012	0.717931	0.717956	Manaus	1129.22	BR24_2012	0.712941	0.712966	Manaus	2392.06	BR26_2012	0.710343	0.710368	Manaus	987.74	BR3_2012	0.708862	0.708887	Belem	1082.06	BR6_2012	0.709426	0.709492	Belem
1186.86	BR12_2012	0.709093	0.709106	Belem	1304.76	BR14_2012	0.709172	0.709185	Belem	1312.62	BR21_2012	0.708911	0.708936	Manaus	1241.88	BR16_2012	0.709841	0.709867	Belem	1412.18	BR1_2012	0.709828	0.709854	Belem	788.62	BR25_2012	0.717284	0.717309	Manaus	1126.6	BR24_2012	0.713045	0.71307	Manaus	2389.44	BR26_2012	0.709105	0.70913	Manaus	985.12	BR3_2012	0.708926	0.708951	Belem	1079.44	BR6_2012	0.710255	0.710322	Belem
1184.24	BR12_2012	0.709369	0.709381	Belem	1302.14	BR14_2012	0.709758	0.709771	Belem	1310	BR21_2012	0.709489	0.709514	Manaus	1239.26	BR16_2012	0.71	0.710025	Belem	1409.56	BR1_2012	0.708101	0.708125	Belem	786	BR25_2012	0.717827	0.717852	Manaus	1123.98	BR24_2012	0.713648	0.713673	Manaus	2386.82	BR26_2012	0.711651	0.711676	Manaus	982.5	BR3_2012	0.709196	0.709221	Belem	1076.82	BR6_2012	0.70798	0.708046	Belem
1181.62	BR12_2012	0.708556	0.708569	Belem	1299.52	BR14_2012	0.709167	0.709179	Belem	1307.38	BR21_2012	0.709201	0.709226	Manaus	1236.64	BR16_2012	0.708662	0.708687	Belem	1406.94	BR1_2012	0.70918	0.709205	Belem	783.38	BR25_2012	0.717713	0.717738	Manaus	1121.36	BR24_2012	0.711928	0.711953	Manaus	2384.2	BR26_2012	0.711591	0.711616	Manaus	979.88	BR3_2012	0.709747	0.709772	Belem	1074.2	BR6_2012	0.709222	0.709289	Belem
1179	BR12_2012	0.709009	0.709022	Belem	1296.9	BR14_2012	0.709558	0.70957	Belem	1304.76	BR21_2012	0.708689	0.708714	Manaus	1234.02	BR16_2012	0.709907	0.709932	Belem	1404.32	BR1_2012	0.709626	0.709651	Belem	780.76	BR25_2012	0.717287	0.717312	Manaus	1118.74	BR24_2012	0.712468	0.712493	Manaus	2381.58	BR26_2012	0.707292	0.707317	Manaus	977.26	BR3_2012	0.709051	0.709076	Belem	1071.58	BR6_2012	0.709092	0.709159	Belem
1176.38	BR12_2012	0.709597	0.709609	Belem	1294.28	BR14_2012	0.70933	0.709343	Belem	1302.14	BR21_2012	0.709052	0.709077	Manaus	1231.4	BR16_2012	0.709235	0.70926	Belem	1401.7	BR1_2012	0.709511	0.709536	Belem	778.14	BR25_2012	0.718469	0.718494	Manaus	1116.12	BR24_2012	0.71336	0.713385	Manaus	2378.96	BR26_2012	0.710396	0.710421	Manaus	974.64	BR3_2012	0.708218	0.708243	Belem	1068.96	BR6_2012	0.709879	0.709945	Belem
1173.76	BR12_2012	0.709416	0.709428	Belem	1291.66	BR14_2012	0.710079	0.710092	Belem	1299.52	BR21_2012	0.709451	0.709476	Manaus	1228.78	BR16_2012	0.710405	0.71043	Belem	1399.08	BR1_2012	0.708724	0.708749	Belem	775.52	BR25_2012	0.718644	0.718669	Manaus	1113.5	BR24_2012	0.713428	0.713453	Manaus	2376.34	BR26_2012	0.710987	0.711012	Manaus	972.02	BR3_2012	0.709389	0.709414	Belem	1066.34	BR6_2012	0.710207	0.710273	Belem
1171.14	BR12_2012	0.709165	0.709178	Belem	1289.04	BR14_2012	0.709781	0.709793	Belem	1296.9	BR21_2012	0.708825	0.70885	Manaus	1226.16	BR16_2012	0.709873	0.709898	Belem	1396.46	BR1_2012	0.708779	0.708804	Belem	772.9	BR25_2012	0.718426	0.718452	Manaus	1110.88	BR24_2012	0.712637	0.712663	Manaus	2373.72	BR26_2012	0.709715	0.70974	Manaus	969.4	BR3_2012	0.709868	0.709893	Belem	1063.72	BR6_2012	0.709132	0.709199	Belem
1168.52	BR12_2012	0.709646	0.709658	Belem	1286.42	BR14_2012	0.709831	0.709844	Belem	1294.28	BR21_2012	0.709217	0.709242	Manaus	1223.54	BR16_2012	0.709764	0.709789	Belem	1393.84	BR1_2012	0.709222	0.709247	Belem	770.28	BR25_2012	0.71756	0.717585	Manaus	1108.26	BR24_2012	0.711778	0.711803	Manaus	2371.1	BR26_2012	0.710749	0.710774	Manaus	966.78	BR3_2012	0.709626	0.709651	Belem	1061.1	BR6_2012	0.71055	0.710616	Belem
1165.9	BR12_2012	0.708755	0.708767	Belem	1283.8	BR14_2012	0.709383	0.709395	Belem	1291.66	BR21_2012	0.709091	0.709116	Manaus	1220.92	BR16_2012	0.709233	0.709258	Belem	1391.22	BR1_2012	0.709095	0.70912	Belem	767.66	BR25_2012	0.718759	0.718785	Manaus	1105.64	BR24_2012	0.712428	0.712453	Manaus	2368.48	BR26_2012	0.703005	0.70303	Manaus	964.16	BR3_2012	0.709081	0.709106	Belem	1058.48	BR6_2012	0.708713	0.708779	Belem
1163.28	BR12_2012	0.708866	0.708878	Belem	1281.18	BR14_2012	0.709456	0.709469	Belem	1289.04	BR21_2012	0.70961	0.709635	Manaus	1218.3	BR16_2012	0.709394	0.709419	Belem	1388.6	BR1_2012	0.709637	0.709662	Belem	765.04	BR25_2012	0.717933	0.717958	Manaus	1103.02	BR24_2012	0.713421	0.713446	Manaus	2365.86	BR26_2012	0.7062	0.706225	Manaus	961.54	BR3_2012	0.709557	0.709582	Belem	1055.86	BR6_2012	0.709226	0.709292	Belem
1160.66	BR12_2012	0.709245	0.709257	Belem	1278.56	BR14_2012	0.70932	0.709332	Belem	1286.42	BR21_2012	0.709309	0.709334	Manaus	1215.68	BR16_2012	0.710056	0.710081	Belem	1385.98	BR1_2012	0.709076	0.709101	Belem	762.42	BR25_2012	0.717911	0.717936	Manaus	1100.4	BR24_2012	0.712563	0.712588	Manaus	2363.24	BR26_2012	0.710481	0.710506	Manaus	958.92	BR3_2012	0.708669	0.708694	Belem	1053.24	BR6_2012	0.710292	0.710359	Belem
1158.04	BR12_2012	0.708887	0.708899	Belem	1275.94	BR14_2012	0.709786	0.709799	Belem	1283.8	BR21_2012	0.709291	0.709316	Manaus	1213.06	BR16_2012	0.71032	0.710345	Belem	1383.36	BR1_2012	0.709404	0.709429	Belem	759.8	BR25_2012	0.718233	0.718258	Manaus	1097.78	BR24_2012	0.712033	0.712058	Manaus	2360.62	BR26_2012	0.708709	0.708734	Manaus	956.3	BR3_2012	0.709509	0.709534	Belem	1050.62	BR6_2012	0.708984	0.70905	Belem
1155.42	BR12_2012	0.70929	0.709302	Belem	1273.32	BR14_2012	0.709479	0.709491	Belem	1281.18	BR21_2012	0.709188	0.709213	Manaus	1210.44	BR16_2012	0.710166	0.710191	Belem	1380.74	BR1_2012	0.709432	0.709457	Belem	757.18	BR25_2012	0.719979	0.720005	Manaus	1095.16	BR24_2012	0.711824	0.71185	Manaus	2358	BR26_2012	0.708982	0.709007	Manaus	953.68	BR3_2012	0.708949	0.708974	Belem	1048	BR6_2012	0.709714	0.709781	Belem
1152.8	BR12_2012	0.709019	0.709032	Belem	1270.7	BR14_2012	0.709199	0.709211	Belem	1278.56	BR21_2012	0.708657	0.708682	Manaus	1207.82	BR16_2012	0.710308	0.710333	Belem	1378.12	BR1_2012	0.709084	0.709109	Belem	754.56	BR25_2012	0.718089	0.718115	Manaus	1092.54	BR24_2012	0.712989	0.713014	Manaus	2355.38	BR26_2012	0.709642	0.709667	Manaus	951.06	BR3_2012	0.708692	0.708717	Belem	1045.38	BR6_2012	0.708281	0.708348	Belem
1150.18	BR12_2012	0.709317	0.70933	Belem	1268.08	BR14_2012	0.709266	0.709279	Belem	1275.94	BR21_2012	0.709089	0.709114	Manaus	1205.2	BR16_2012	0.710254	0.710279	Belem	1375.5	BR1_2012	0.709193	0.709218	Belem	751.94	BR25_2012	0.719824	0.719849	Manaus	1089.92	BR24_2012	0.711863	0.711888	Manaus	2352.76	BR26_2012	0.713476	0.713501	Manaus	948.44	BR3_2012	0.708999	0.709024	Belem	1042.76	BR6_2012	0.709102	0.709169	Belem
1147.56	BR12_2012	0.70899	0.709002	Belem	1265.46	BR14_2012	0.709669	0.709681	Belem	1273.32	BR21_2012	0.709328	0.709353	Manaus	1202.58	BR16_2012	0.709916	0.709941	Belem	1372.88	BR1_2012	0.708976	0.709001	Belem	749.32	BR25_2012	0.719938	0.719963	Manaus	1087.3	BR24_2012	0.712988	0.713013	Manaus	2350.14	BR26_2012	0.70908	0.709105	Manaus	945.82	BR3_2012	0.7095	0.709525	Belem	1040.14	BR6_2012	0.709669	0.709736	Belem
1144.94	BR12_2012	0.709352	0.709364	Belem	1262.84	BR14_2012	0.708861	0.708873	Belem	1270.7	BR21_2012	0.710016	0.710041	Manaus	1199.96	BR16_2012	0.710234	0.710259	Belem	1370.26	BR1_2012	0.709092	0.709117	Belem	746.7	BR25_2012	0.719274	0.719299	Manaus	1084.68	BR24_2012	0.712905	0.71293	Manaus	2347.52	BR26_2012	0.711038	0.711063	Manaus	943.2	BR3_2012	0.709774	0.709799	Belem	1037.52	BR6_2012	0.710441	0.710508	Belem
1142.32	BR12_2012	0.709617	0.709629	Belem	1260.22	BR14_2012	0.709265	0.709277	Belem	1268.08	BR21_2012	0.709002	0.709027	Manaus	1197.34	BR16_2012	0.709994	0.710019	Belem	1367.64	BR1_2012	0.709473	0.709498	Belem	744.08	BR25_2012	0.720022	0.720048	Manaus	1082.06	BR24_2012	0.713245	0.71327	Manaus	2344.9	BR26_2012	0.708773	0.708798	Manaus	940.58	BR3_2012	0.709059	0.709084	Belem	1034.9	BR6_2012	0.709285	0.709352	Belem
1139.7	BR12_2012	0.709447	0.709459	Belem	1257.6	BR14_2012	0.708778	0.70879	Belem	1265.46	BR21_2012	0.709039	0.709064	Manaus	1194.72	BR16_2012	0.710206	0.710231	Belem	1365.02	BR1_2012	0.710006	0.710031	Belem	741.46	BR25_2012	0.719959	0.719984	Manaus	1079.44	BR24_2012	0.711582	0.711607	Manaus	2342.28	BR26_2012	0.709514	0.709539	Manaus	937.96	BR3_2012	0.708795	0.70882	Belem	1032.28	BR6_2012	0.70967	0.709737	Belem
1137.08	BR12_2012	0.709	0.709012	Belem	1254.98	BR14_2012	0.709948	0.709961	Belem	1262.84	BR21_2012	0.7092	0.709225	Manaus	1192.1	BR16_2012	0.709644	0.709669	Belem	1362.4	BR1_2012	0.709659	0.709684	Belem	738.84	BR25_2012	0.719969	0.719995	Manaus	1076.82	BR24_2012	0.712845	0.71287	Manaus	2339.66	BR26_2012	0.707735	0.70776	Manaus	935.34	BR3_2012	0.708293	0.708318	Belem	1029.66	BR6_2012	0.710666	0.710732	Belem
1134.46	BR12_2012	0.709521	0.709534	Belem	1252.36	BR14_2012	0.710335	0.710348	Belem	1260.22	BR21_2012	0.710016	0.710041	Manaus	1189.48	BR16_2012	0.710525	0.71055	Belem	1359.78	BR1_2012	0.709339	0.709364	Belem	736.22	BR25_2012	0.720166	0.720191	Manaus	1074.2	BR24_2012	0.712959	0.712984	Manaus	2337.04	BR26_2012	0.707805	0.70783	Manaus	932.72	BR3_2012	0.708388	0.708413	Belem	1027.04	BR6_2012	0.708988	0.709054	Belem
1131.84	BR12_2012	0.709275	0.709288	Belem	1249.74	BR14_2012	0.710388	0.710401	Belem	1257.6	BR21_2012	0.709543	0.709568	Manaus	1186.86	BR16_2012	0.709243	0.709268	Belem	1357.16	BR1_2012	0.709321	0.709346	Belem	733.6	BR25_2012	0.720967	0.720992	Manaus	1071.58	BR24_2012	0.712751	0.712777	Manaus	2334.42	BR26_2012	0.707183	0.707208	Manaus	930.1	BR3_2012	0.708488	0.708513	Belem	1024.42	BR6_2012	0.70873	0.708797	Belem
1129.22	BR12_2012	0.709306	0.709319	Belem	1247.12	BR14_2012	0.710167	0.710179	Belem	1254.98	BR21_2012	0.709192	0.709217	Manaus	1184.24	BR16_2012	0.710074	0.710099	Belem	1354.54	BR1_2012	0.709175	0.7092	Belem	730.98	BR25_2012	0.72095	0.720976	Manaus	1068.96	BR24_2012	0.713441	0.713466	Manaus	2331.8	BR26_2012	0.711735	0.71176	Manaus	927.48	BR3_2012	0.709134	0.709159	Belem	1021.8	BR6_2012	0.709542	0.709608	Belem
1126.6	BR12_2012	0.709402	0.709414	Belem	1244.5	BR14_2012	0.709553	0.709565	Belem	1252.36	BR21_2012	0.708929	0.708954	Manaus	1181.62	BR16_2012	0.709503	0.709528	Belem	1351.92	BR1_2012	0.709397	0.709422	Belem	728.36	BR25_2012	0.721653	0.721679	Manaus	1066.34	BR24_2012	0.713757	0.713782	Manaus	2329.18	BR26_2012	0.711901	0.711926	Manaus	924.86	BR3_2012	0.709409	0.709434	Belem	1019.18	BR6_2012	0.709161	0.709228	Belem
1123.98	BR12_2012	0.709507	0.70952	Belem	1241.88	BR14_2012	0.708681	0.708693	Belem	1249.74	BR21_2012	0.708648	0.708673	Manaus	1179	BR16_2012	0.709475	0.7095	Belem	1349.3	BR1_2012	0.709297	0.709322	Belem	725.74	BR25_2012	0.720655	0.720681	Manaus	1063.72	BR24_2012	0.714311	0.714336	Manaus	2326.56	BR26_2012	0.707074	0.707099	Manaus	922.24	BR3_2012	0.708918	0.708943	Belem	1016.56	BR6_2012	0.710054	0.710121	Belem
1121.36	BR12_2012	0.709891	0.709904	Belem	1239.26	BR14_2012	0.709699	0.709712	Belem	1247.12	BR21_2012	0.709309	0.709334	Manaus	1176.38	BR16_2012	0.709335	0.70936	Belem	1346.68	BR1_2012	0.709652	0.709677	Belem	723.12	BR25_2012	0.721572	0.721597	Manaus	1061.1	BR24_2012	0.713615	0.713641	Manaus	2323.94	BR26_2012	0.712146	0.712171	Manaus	919.62	BR3_2012	0.708938	0.708963	Belem	1013.94	BR6_2012	0.708907	0.708974	Belem
1118.74	BR12_2012	0.709606	0.709619	Belem	1236.64	BR14_2012	0.709703	0.709716	Belem	1244.5	BR21_2012	0.709266	0.709291	Manaus	1173.76	BR16_2012	0.709535	0.70956	Belem	1344.06	BR1_2012	0.709564	0.709589	Belem	720.5	BR25_2012	0.722557	0.722583	Manaus	1058.48	BR24_2012	0.713024	0.71305	Manaus	2321.32	BR26_2012	0.708259	0.708284	Manaus	917	BR3_2012	0.709166	0.709191	Belem	1011.32	BR6_2012	0.709968	0.710035	Belem
1116.12	BR12_2012	0.70947	0.709482	Belem	1234.02	BR14_2012	0.709263	0.709276	Belem	1241.88	BR21_2012	0.709203	0.709228	Manaus	1171.14	BR16_2012	0.709547	0.709572	Belem	1341.44	BR1_2012	0.709785	0.70981	Belem	717.88	BR25_2012	0.722394	0.722419	Manaus	1055.86	BR24_2012	0.712967	0.712992	Manaus	2318.7	BR26_2012	0.708881	0.708906	Manaus	914.38	BR3_2012	0.70924	0.709265	Belem	1008.7	BR6_2012	0.709594	0.709661	Belem
1113.5	BR12_2012	0.70886	0.708873	Belem	1231.4	BR14_2012	0.708795	0.708807	Belem	1239.26	BR21_2012	0.709235	0.70926	Manaus	1168.52	BR16_2012	0.709426	0.709451	Belem	1338.82	BR1_2012	0.709117	0.709142	Belem	715.26	BR25_2012	0.723215	0.72324	Manaus	1053.24	BR24_2012	0.711607	0.711632	Manaus	2316.08	BR26_2012	0.713404	0.713429	Manaus	911.76	BR3_2012	0.709296	0.709321	Belem	1006.08	BR6_2012	0.70741	0.707476	Belem
1110.88	BR12_2012	0.709474	0.709486	Belem	1228.78	BR14_2012	0.709104	0.709116	Belem	1236.64	BR21_2012	0.708705	0.70873	Manaus	1165.9	BR16_2012	0.709331	0.709356	Belem	1336.2	BR1_2012	0.709515	0.70954	Belem	712.64	BR25_2012	0.72421	0.724235	Manaus	1050.62	BR24_2012	0.712835	0.71286	Manaus	2313.46	BR26_2012	0.708542	0.708566	Manaus	909.14	BR3_2012	0.709543	0.709568	Belem	1003.46	BR6_2012	0.708712	0.708778	Belem
1108.26	BR12_2012	0.708869	0.708882	Belem	1226.16	BR14_2012	0.709331	0.709343	Belem	1234.02	BR21_2012	0.709333	0.709358	Manaus	1163.28	BR16_2012	0.710063	0.710088	Belem	1333.58	BR1_2012	0.708981	0.709006	Belem	710.02	BR25_2012	0.722561	0.722586	Manaus	1048	BR24_2012	0.71358	0.713606	Manaus	2310.84	BR26_2012	0.71114	0.711165	Manaus	906.52	BR3_2012	0.70604	0.706065	Belem	1000.84	BR6_2012	0.709765	0.709832	Belem
1105.64	BR12_2012	0.709429	0.709441	Belem	1223.54	BR14_2012	0.709676	0.709689	Belem	1231.4	BR21_2012	0.708626	0.708651	Manaus	1160.66	BR16_2012	0.70963	0.709655	Belem	1330.96	BR1_2012	0.709714	0.709739	Belem	707.4	BR25_2012	0.723613	0.723639	Manaus	1045.38	BR24_2012	0.713178	0.713204	Manaus	2308.22	BR26_2012	0.708525	0.70855	Manaus	903.9	BR3_2012	0.708843	0.708868	Belem	998.22	BR6_2012	0.709782	0.709849	Belem
1103.02	BR12_2012	0.709088	0.7091	Belem	1220.92	BR14_2012	0.70938	0.709392	Belem	1228.78	BR21_2012	0.708816	0.708841	Manaus	1158.04	BR16_2012	0.710001	0.710026	Belem	1328.34	BR1_2012	0.70915	0.709175	Belem	704.78	BR25_2012	0.724155	0.72418	Manaus	1042.76	BR24_2012	0.712424	0.712449	Manaus	2305.6	BR26_2012	0.710035	0.71006	Manaus	901.28	BR3_2012	0.708891	0.708916	Belem	995.6	BR6_2012	0.709309	0.709375	Belem
1100.4	BR12_2012	0.709386	0.709399	Belem	1218.3	BR14_2012	0.709623	0.709635	Belem	1226.16	BR21_2012	0.708879	0.708904	Manaus	1155.42	BR16_2012	0.70938	0.709405	Belem	1325.72	BR1_2012	0.709702	0.709727	Belem	702.16	BR25_2012	0.72508	0.725106	Manaus	1040.14	BR24_2012	0.713101	0.713126	Manaus	2302.98	BR26_2012	0.70369	0.703715	Manaus	898.66	BR3_2012	0.709204	0.709229	Belem	992.98	BR6_2012	0.709861	0.709927	Belem
1097.78	BR12_2012	0.709077	0.70909	Belem	1215.68	BR14_2012	0.70959	0.709602	Belem	1223.54	BR21_2012	0.708827	0.708852	Manaus	1152.8	BR16_2012	0.709222	0.709247	Belem	1323.1	BR1_2012	0.709428	0.709453	Belem	699.54	BR25_2012	0.725359	0.725385	Manaus	1037.52	BR24_2012	0.713031	0.713056	Manaus	2300.36	BR26_2012	0.706881	0.706906	Manaus	896.04	BR3_2012	0.709128	0.709153	Belem	990.36	BR6_2012	0.710418	0.710484	Belem
1095.16	BR12_2012	0.709296	0.709308	Belem	1213.06	BR14_2012	0.70946	0.709473	Belem	1220.92	BR21_2012	0.709005	0.70903	Manaus	1150.18	BR16_2012	0.70956	0.709585	Belem	1320.48	BR1_2012	0.709744	0.709769	Belem	696.92	BR25_2012	0.725186	0.725211	Manaus	1034.9	BR24_2012	0.71391	0.713935	Manaus	2297.74	BR26_2012	0.705413	0.705438	Manaus	893.42	BR3_2012	0.708152	0.708177	Belem	987.74	BR6_2012	0.708818	0.708885	Belem
1092.54	BR12_2012	0.709772	0.709784	Belem	1210.44	BR14_2012	0.709622	0.709634	Belem	1218.3	BR21_2012	0.709131	0.709156	Manaus	1147.56	BR16_2012	0.710285	0.71031	Belem	1317.86	BR1_2012	0.708946	0.708971	Belem	694.3	BR25_2012	0.72698	0.727006	Manaus	1032.28	BR24_2012	0.713223	0.713248	Manaus	2295.12	BR26_2012	0.707031	0.707056	Manaus	890.8	BR3_2012	0.709284	0.709309	Belem	985.12	BR6_2012	0.708266	0.708333	Belem
1089.92	BR12_2012	0.710168	0.710181	Belem	1207.82	BR14_2012	0.709631	0.709643	Belem	1215.68	BR21_2012	0.708382	0.708407	Manaus	1144.94	BR16_2012	0.709239	0.709264	Belem	1315.24	BR1_2012	0.708377	0.708402	Belem	691.68	BR25_2012	0.726353	0.726379	Manaus	1029.66	BR24_2012	0.712926	0.712951	Manaus	2292.5	BR26_2012	0.709761	0.709786	Manaus	888.18	BR3_2012	0.709168	0.709193	Belem	982.5	BR6_2012	0.71042	0.710487	Belem
1087.3	BR12_2012	0.709239	0.709251	Belem	1205.2	BR14_2012	0.709108	0.70912	Belem	1213.06	BR21_2012	0.709096	0.709121	Manaus	1142.32	BR16_2012	0.710505	0.710531	Belem	1312.62	BR1_2012	0.709165	0.70919	Belem	689.06	BR25_2012	0.726363	0.726389	Manaus	1027.04	BR24_2012	0.712376	0.712401	Manaus	2289.88	BR26_2012	0.706029	0.706054	Manaus	885.56	BR3_2012	0.70917	0.709195	Belem	979.88	BR6_2012	0.71058	0.710647	Belem
1084.68	BR12_2012	0.708972	0.708984	Belem	1202.58	BR14_2012	0.708879	0.708892	Belem	1210.44	BR21_2012	0.709532	0.709557	Manaus	1139.7	BR16_2012	0.709779	0.709804	Belem	1310	BR1_2012	0.709669	0.709694	Belem	686.44	BR25_2012	0.726136	0.726162	Manaus	1024.42	BR24_2012	0.712294	0.712319	Manaus	2287.26	BR26_2012	0.70988	0.709905	Manaus	882.94	BR3_2012	0.709253	0.709278	Belem	977.26	BR6_2012	0.71081	0.710877	Belem
1082.06	BR12_2012	0.709034	0.709046	Belem	1199.96	BR14_2012	0.709422	0.709435	Belem	1207.82	BR21_2012	0.709321	0.709346	Manaus	1137.08	BR16_2012	0.709812	0.709837	Belem	1307.38	BR1_2012	0.708739	0.708764	Belem	683.82	BR25_2012	0.726264	0.72629	Manaus	1021.8	BR24_2012	0.71228	0.712305	Manaus	2284.64	BR26_2012	0.715005	0.715031	Manaus	880.32	BR3_2012	0.709364	0.709389	Belem	974.64	BR6_2012	0.711173	0.71124	Belem
1079.44	BR12_2012	0.708448	0.70846	Belem	1197.34	BR14_2012	0.709471	0.709483	Belem	1205.2	BR21_2012	0.70896	0.708985	Manaus	1134.46	BR16_2012	0.7091	0.709125	Belem	1304.76	BR1_2012	0.708811	0.708836	Belem	681.2	BR25_2012	0.725775	0.7258	Manaus	1019.18	BR24_2012	0.714312	0.714337	Manaus	2282.02	BR26_2012	0.709927	0.709952	Manaus	877.7	BR3_2012	0.709188	0.709213	Belem	972.02	BR6_2012	0.71183	0.711897	Belem
1076.82	BR12_2012	0.709917	0.70993	Belem	1194.72	BR14_2012	0.708424	0.708436	Belem	1202.58	BR21_2012	0.708849	0.708874	Manaus	1131.84	BR16_2012	0.710039	0.710064	Belem	1302.14	BR1_2012	0.709464	0.709489	Belem	678.58	BR25_2012	0.725366	0.725392	Manaus	1016.56	BR24_2012	0.713786	0.713811	Manaus	2279.4	BR26_2012	0.707775	0.7078	Manaus	875.08	BR3_2012	0.708665	0.70869	Belem	969.4	BR6_2012	0.71032	0.710387	Belem
1074.2	BR12_2012	0.709278	0.70929	Belem	1192.1	BR14_2012	0.70928	0.709293	Belem	1199.96	BR21_2012	0.709005	0.70903	Manaus	1129.22	BR16_2012	0.710409	0.710434	Belem	1299.52	BR1_2012	0.709742	0.709767	Belem	675.96	BR25_2012	0.726178	0.726204	Manaus	1013.94	BR24_2012	0.71306	0.713085	Manaus	2276.78	BR26_2012	0.70661	0.706635	Manaus	872.46	BR3_2012	0.708981	0.709006	Belem	966.78	BR6_2012	0.710561	0.710628	Belem
1071.58	BR12_2012	0.70931	0.709323	Belem	1189.48	BR14_2012	0.709656	0.709668	Belem	1197.34	BR21_2012	0.708701	0.708726	Manaus	1126.6	BR16_2012	0.710153	0.710178	Belem	1296.9	BR1_2012	0.708767	0.708792	Belem	673.34	BR25_2012	0.727413	0.727438	Manaus	1011.32	BR24_2012	0.713397	0.713422	Manaus	2274.16	BR26_2012	0.704429	0.704454	Manaus	869.84	BR3_2012	0.709185	0.70921	Belem	964.16	BR6_2012	0.710079	0.710145	Belem
1068.96	BR12_2012	0.709357	0.70937	Belem	1186.86	BR14_2012	0.709528	0.709541	Belem	1194.72	BR21_2012	0.709129	0.709154	Manaus	1123.98	BR16_2012	0.709666	0.709691	Belem	1294.28	BR1_2012	0.708746	0.708771	Belem	670.72	BR25_2012	0.72734	0.727365	Manaus	1008.7	BR24_2012	0.712166	0.712191	Manaus	2271.54	BR26_2012	0.706459	0.706484	Manaus	867.22	BR3_2012	0.709005	0.70903	Belem	961.54	BR6_2012	0.709187	0.709254	Belem
1066.34	BR12_2012	0.708871	0.708883	Belem	1184.24	BR14_2012	0.709614	0.709627	Belem	1192.1	BR21_2012	0.709167	0.709192	Manaus	1121.36	BR16_2012	0.709742	0.709767	Belem	1291.66	BR1_2012	0.708803	0.708828	Belem	668.1	BR25_2012	0.727675	0.727701	Manaus	1006.08	BR24_2012	0.713225	0.713251	Manaus	2268.92	BR26_2012	0.711047	0.711072	Manaus	864.6	BR3_2012	0.709438	0.709463	Belem	958.92	BR6_2012	0.709837	0.709904	Belem
1063.72	BR12_2012	0.708914	0.708926	Belem	1181.62	BR14_2012	0.709006	0.709018	Belem	1189.48	BR21_2012	0.709221	0.709246	Manaus	1118.74	BR16_2012	0.709985	0.71001	Belem	1289.04	BR1_2012	0.709171	0.709196	Belem	665.48	BR25_2012	0.728569	0.728595	Manaus	1003.46	BR24_2012	0.713534	0.713559	Manaus	2266.3	BR26_2012	0.710069	0.710094	Manaus	861.98	BR3_2012	0.70888	0.708905	Belem	956.3	BR6_2012	0.710631	0.710698	Belem
1061.1	BR12_2012	0.709254	0.709266	Belem	1179	BR14_2012	0.709494	0.709507	Belem	1186.86	BR21_2012	0.709707	0.709732	Manaus	1116.12	BR16_2012	0.709284	0.709309	Belem	1286.42	BR1_2012	0.708971	0.708996	Belem	662.86	BR25_2012	0.729018	0.729044	Manaus	1000.84	BR24_2012	0.713692	0.713717	Manaus	2263.68	BR26_2012	0.711228	0.711253	Manaus	859.36	BR3_2012	0.709098	0.709123	Belem	953.68	BR6_2012	0.710661	0.710727	Belem
1058.48	BR12_2012	0.709324	0.709337	Belem	1176.38	BR14_2012	0.709525	0.709538	Belem	1184.24	BR21_2012	0.7094	0.709425	Manaus	1113.5	BR16_2012	0.709421	0.709446	Belem	1283.8	BR1_2012	0.708835	0.70886	Belem	660.24	BR25_2012	0.725641	0.725667	Manaus	998.22	BR24_2012	0.714817	0.714842	Manaus	2261.06	BR26_2012	0.71264	0.712665	Manaus	856.74	BR3_2012	0.709109	0.709134	Belem	951.06	BR6_2012	0.710758	0.710825	Belem
1055.86	BR12_2012	0.709622	0.709634	Belem	1173.76	BR14_2012	0.709731	0.709744	Belem	1181.62	BR21_2012	0.709196	0.709221	Manaus	1110.88	BR16_2012	0.709702	0.709727	Belem	1281.18	BR1_2012	0.708942	0.708967	Belem	657.62	BR25_2012	0.726463	0.726488	Manaus	995.6	BR24_2012	0.714502	0.714528	Manaus	2258.44	BR26_2012	0.710772	0.710797	Manaus	854.12	BR3_2012	0.709215	0.70924	Belem	948.44	BR6_2012	0.710385	0.710452	Belem
1053.24	BR12_2012	0.709019	0.709031	Belem	1171.14	BR14_2012	0.708985	0.708997	Belem	1179	BR21_2012	0.709361	0.709386	Manaus	1108.26	BR16_2012	0.71029	0.710315	Belem	1278.56	BR1_2012	0.70897	0.708995	Belem	655	BR25_2012	0.727518	0.727544	Manaus	992.98	BR24_2012	0.714106	0.714131	Manaus	2255.82	BR26_2012	0.716209	0.716234	Manaus	851.5	BR3_2012	0.709675	0.7097	Belem	945.82	BR6_2012	0.710177	0.710244	Belem
1050.62	BR12_2012	0.709238	0.709251	Belem	1168.52	BR14_2012	0.709301	0.709313	Belem	1176.38	BR21_2012	0.709007	0.709032	Manaus	1105.64	BR16_2012	0.709021	0.709046	Belem	1275.94	BR1_2012	0.708821	0.708846	Belem	652.38	BR25_2012	0.728527	0.728552	Manaus	990.36	BR24_2012	0.713172	0.713197	Manaus	2253.2	BR26_2012	0.711313	0.711338	Manaus	848.88	BR3_2012	0.709419	0.709444	Belem	943.2	BR6_2012	0.71249	0.712557	Belem
1048	BR12_2012	0.709606	0.709619	Belem	1165.9	BR14_2012	0.70926	0.709273	Belem	1173.76	BR21_2012	0.709458	0.709483	Manaus	1103.02	BR16_2012	0.710468	0.710493	Belem	1273.32	BR1_2012	0.709174	0.709199	Belem	649.76	BR25_2012	0.72686	0.726885	Manaus	987.74	BR24_2012	0.713663	0.713688	Manaus	2250.58	BR26_2012	0.708701	0.708726	Manaus	846.26	BR3_2012	0.709638	0.709663	Belem	940.58	BR6_2012	0.711405	0.711471	Belem
1045.38	BR12_2012	0.709608	0.709621	Belem	1163.28	BR14_2012	0.709418	0.709431	Belem	1171.14	BR21_2012	0.708896	0.708921	Manaus	1100.4	BR16_2012	0.710237	0.710262	Belem	1270.7	BR1_2012	0.708937	0.708962	Belem	647.14	BR25_2012	0.72747	0.727495	Manaus	985.12	BR24_2012	0.713187	0.713212	Manaus	2247.96	BR26_2012	0.710469	0.710494	Manaus	843.64	BR3_2012	0.710086	0.710111	Belem	937.96	BR6_2012	0.709981	0.710048	Belem
1042.76	BR12_2012	0.709052	0.709064	Belem	1160.66	BR14_2012	0.708604	0.708617	Belem	1168.52	BR21_2012	0.708863	0.708888	Manaus	1097.78	BR16_2012	0.709147	0.709172	Belem	1268.08	BR1_2012	0.708949	0.708974	Belem	644.52	BR25_2012	0.728514	0.728539	Manaus	982.5	BR24_2012	0.7133	0.713325	Manaus	2245.34	BR26_2012	0.708169	0.708194	Manaus	841.02	BR3_2012	0.709463	0.709488	Belem	935.34	BR6_2012	0.710141	0.710208	Belem
1040.14	BR12_2012	0.709604	0.709617	Belem	1158.04	BR14_2012	0.709129	0.709141	Belem	1165.9	BR21_2012	0.708714	0.708739	Manaus	1095.16	BR16_2012	0.710005	0.71003	Belem	1265.46	BR1_2012	0.708941	0.708966	Belem	641.9	BR25_2012	0.727022	0.727048	Manaus	979.88	BR24_2012	0.71294	0.712965	Manaus	2242.72	BR26_2012	0.711147	0.711172	Manaus	838.4	BR3_2012	0.709417	0.709442	Belem	932.72	BR6_2012	0.708715	0.708782	Belem
1037.52	BR12_2012	0.709251	0.709264	Belem	1155.42	BR14_2012	0.709352	0.709364	Belem	1163.28	BR21_2012	0.708511	0.708536	Manaus	1092.54	BR16_2012	0.710175	0.7102	Belem	1262.84	BR1_2012	0.708882	0.708907	Belem	639.28	BR25_2012	0.726619	0.726645	Manaus	977.26	BR24_2012	0.714173	0.714198	Manaus	2240.1	BR26_2012	0.709603	0.709628	Manaus	835.78	BR3_2012	0.708858	0.708883	Belem	930.1	BR6_2012	0.70842	0.708486	Belem
1034.9	BR12_2012	0.709102	0.709115	Belem	1152.8	BR14_2012	0.709628	0.709641	Belem	1160.66	BR21_2012	0.708943	0.708968	Manaus	1089.92	BR16_2012	0.710269	0.710294	Belem	1260.22	BR1_2012	0.709117	0.709142	Belem	636.66	BR25_2012	0.726752	0.726777	Manaus	974.64	BR24_2012	0.71254	0.712565	Manaus	2237.48	BR26_2012	0.710715	0.71074	Manaus	833.16	BR3_2012	0.709368	0.709393	Belem	927.48	BR6_2012	0.710626	0.710693	Belem
1032.28	BR12_2012	0.709509	0.709522	Belem	1150.18	BR14_2012	0.709784	0.709797	Belem	1158.04	BR21_2012	0.709022	0.709047	Manaus	1087.3	BR16_2012	0.709659	0.709684	Belem	1257.6	BR1_2012	0.709421	0.709446	Belem	634.04	BR25_2012	0.72681	0.726835	Manaus	972.02	BR24_2012	0.713591	0.713616	Manaus	2234.86	BR26_2012	0.709612	0.709637	Manaus	830.54	BR3_2012	0.709199	0.709224	Belem	924.86	BR6_2012	0.709711	0.709778	Belem
1029.66	BR12_2012	0.709418	0.70943	Belem	1147.56	BR14_2012	0.710105	0.710118	Belem	1155.42	BR21_2012	0.709497	0.709522	Manaus	1084.68	BR16_2012	0.709801	0.709826	Belem	1254.98	BR1_2012	0.709275	0.7093	Belem	631.42	BR25_2012	0.72629	0.726315	Manaus	969.4	BR24_2012	0.714939	0.714964	Manaus	2232.24	BR26_2012	0.708481	0.708506	Manaus	827.92	BR3_2012	0.709029	0.709054	Belem	922.24	BR6_2012	0.711064	0.711131	Belem
1027.04	BR12_2012	0.709249	0.709261	Belem	1144.94	BR14_2012	0.709501	0.709514	Belem	1152.8	BR21_2012	0.709266	0.709291	Manaus	1082.06	BR16_2012	0.709706	0.709731	Belem	1252.36	BR1_2012	0.708887	0.708912	Belem	628.8	BR25_2012	0.725858	0.725884	Manaus	966.78	BR24_2012	0.714319	0.714344	Manaus	2229.62	BR26_2012	0.704244	0.704269	Manaus	825.3	BR3_2012	0.709038	0.709063	Belem	919.62	BR6_2012	0.709882	0.709948	Belem
1024.42	BR12_2012	0.709012	0.709025	Belem	1142.32	BR14_2012	0.706541	0.706554	Belem	1150.18	BR21_2012	0.709697	0.709722	Manaus	1079.44	BR16_2012	0.709481	0.709506	Belem	1249.74	BR1_2012	0.709323	0.709348	Belem	626.18	BR25_2012	0.725987	0.726012	Manaus	964.16	BR24_2012	0.714147	0.714172	Manaus	2227	BR26_2012	0.710682	0.710707	Manaus	822.68	BR3_2012	0.709213	0.709238	Belem	917	BR6_2012	0.710759	0.710826	Belem
1021.8	BR12_2012	0.710007	0.710019	Belem	1139.7	BR14_2012	0.707739	0.707752	Belem	1147.56	BR21_2012	0.709744	0.709769	Manaus	1076.82	BR16_2012	0.709748	0.709773	Belem	1247.12	BR1_2012	0.709703	0.709728	Belem	623.56	BR25_2012	0.726616	0.726642	Manaus	961.54	BR24_2012	0.716149	0.716175	Manaus	2224.38	BR26_2012	0.705613	0.705637	Manaus	820.06	BR3_2012	0.708824	0.708849	Belem	914.38	BR6_2012	0.7109	0.710967	Belem
1019.18	BR12_2012	0.708526	0.708538	Belem	1137.08	BR14_2012	0.709157	0.709169	Belem	1144.94	BR21_2012	0.709321	0.709346	Manaus	1074.2	BR16_2012	0.70941	0.709435	Belem	1244.5	BR1_2012	0.709674	0.709699	Belem	620.94	BR25_2012	0.725806	0.725832	Manaus	958.92	BR24_2012	0.714712	0.714737	Manaus	2221.76	BR26_2012	0.712527	0.712552	Manaus	817.44	BR3_2012	0.709087	0.709112	Belem	911.76	BR6_2012	0.711937	0.712004	Belem
1016.56	BR12_2012	0.708495	0.708507	Belem	1134.46	BR14_2012	0.708808	0.70882	Belem	1142.32	BR21_2012	0.709327	0.709352	Manaus	1071.58	BR16_2012	0.709961	0.709986	Belem	1241.88	BR1_2012	0.709369	0.709394	Belem	618.32	BR25_2012	0.726125	0.72615	Manaus	956.3	BR24_2012	0.715464	0.715489	Manaus	2219.14	BR26_2012	0.707171	0.707196	Manaus	814.82	BR3_2012	0.709065	0.70909	Belem	909.14	BR6_2012	0.710873	0.71094	Belem
1013.94	BR12_2012	0.709338	0.709351	Belem	1131.84	BR14_2012	0.70929	0.709303	Belem	1139.7	BR21_2012	0.709076	0.709101	Manaus	1068.96	BR16_2012	0.709801	0.709826	Belem	1239.26	BR1_2012	0.709261	0.709286	Belem	615.7	BR25_2012	0.725784	0.725809	Manaus	953.68	BR24_2012	0.714327	0.714352	Manaus	2216.52	BR26_2012	0.703833	0.703858	Manaus	812.2	BR3_2012	0.709212	0.709237	Belem	906.52	BR6_2012	0.709774	0.709841	Belem
1011.32	BR12_2012	0.709869	0.709882	Belem	1129.22	BR14_2012	0.70955	0.709563	Belem	1137.08	BR21_2012	0.708524	0.708549	Manaus	1066.34	BR16_2012	0.70955	0.709575	Belem	1236.64	BR1_2012	0.709059	0.709084	Belem	613.08	BR25_2012	0.726833	0.726859	Manaus	951.06	BR24_2012	0.712341	0.712366	Manaus	2213.9	BR26_2012	0.706103	0.706128	Manaus	809.58	BR3_2012	0.709234	0.709259	Belem	903.9	BR6_2012	0.711495	0.711562	Belem
1008.7	BR12_2012	0.708865	0.708877	Belem	1126.6	BR14_2012	0.709347	0.70936	Belem	1134.46	BR21_2012	0.708692	0.708717	Manaus	1063.72	BR16_2012	0.709587	0.709612	Belem	1234.02	BR1_2012	0.709421	0.709446	Belem	610.46	BR25_2012	0.727212	0.727237	Manaus	948.44	BR24_2012	0.715474	0.715499	Manaus	2211.28	BR26_2012	0.705936	0.70596	Manaus	806.96	BR3_2012	0.709089	0.709114	Belem	901.28	BR6_2012	0.707539	0.707606	Belem
1006.08	BR12_2012	0.708954	0.708967	Belem	1123.98	BR14_2012	0.708692	0.708705	Belem	1131.84	BR21_2012	0.709324	0.709349	Manaus	1061.1	BR16_2012	0.71018	0.710205	Belem	1231.4	BR1_2012	0.709455	0.70948	Belem	607.84	BR25_2012	0.72563	0.725656	Manaus	945.82	BR24_2012	0.714021	0.714046	Manaus	2208.66	BR26_2012	0.71433	0.714356	Manaus	804.34	BR3_2012	0.709287	0.709312	Belem	898.66	BR6_2012	0.710317	0.710384	Belem
1003.46	BR12_2012	0.708922	0.708935	Belem	1121.36	BR14_2012	0.708672	0.708684	Belem	1129.22	BR21_2012	0.708969	0.708994	Manaus	1058.48	BR16_2012	0.709339	0.709364	Belem	1228.78	BR1_2012	0.708278	0.708303	Belem	605.22	BR25_2012	0.725151	0.725177	Manaus	943.2	BR24_2012	0.712519	0.712544	Manaus	2206.04	BR26_2012	0.712799	0.712824	Manaus	801.72	BR3_2012	0.708989	0.709014	Belem	896.04	BR6_2012	0.710295	0.710361	Belem
1000.84	BR12_2012	0.709085	0.709098	Belem	1118.74	BR14_2012	0.709752	0.709764	Belem	1126.6	BR21_2012	0.709569	0.709594	Manaus	1055.86	BR16_2012	0.710157	0.710182	Belem	1226.16	BR1_2012	0.709396	0.709421	Belem	602.6	BR25_2012	0.726596	0.726622	Manaus	940.58	BR24_2012	0.714142	0.714167	Manaus	2203.42	BR26_2012	0.71484	0.714865	Manaus	799.1	BR3_2012	0.709669	0.709694	Belem	893.42	BR6_2012	0.712142	0.712209	Belem
998.22	BR12_2012	0.709598	0.70961	Belem	1116.12	BR14_2012	0.709215	0.709228	Belem	1123.98	BR21_2012	0.709822	0.709847	Manaus	1053.24	BR16_2012	0.709053	0.709078	Belem	1223.54	BR1_2012	0.709343	0.709368	Belem	599.98	BR25_2012	0.726013	0.726039	Manaus	937.96	BR24_2012	0.713717	0.713742	Manaus	2200.8	BR26_2012	0.707604	0.707629	Manaus	796.48	BR3_2012	0.708681	0.708706	Belem	890.8	BR6_2012	0.710758	0.710825	Belem
995.6	BR12_2012	0.708867	0.708879	Belem	1113.5	BR14_2012	0.709118	0.709131	Belem	1121.36	BR21_2012	0.710084	0.71011	Manaus	1050.62	BR16_2012	0.70928	0.709305	Belem	1220.92	BR1_2012	0.709859	0.709884	Belem	597.36	BR25_2012	0.725224	0.725249	Manaus	935.34	BR24_2012	0.714548	0.714573	Manaus	2198.18	BR26_2012	0.712539	0.712564	Manaus	793.86	BR3_2012	0.709276	0.709301	Belem	888.18	BR6_2012	0.712635	0.712702	Belem
992.98	BR12_2012	0.709046	0.709059	Belem	1110.88	BR14_2012	0.709017	0.70903	Belem	1118.74	BR21_2012	0.70948	0.709505	Manaus	1048	BR16_2012	0.709543	0.709568	Belem	1218.3	BR1_2012	0.709591	0.709616	Belem	594.74	BR25_2012	0.726007	0.726033	Manaus	932.72	BR24_2012	0.7146	0.714626	Manaus	2195.56	BR26_2012	0.705802	0.705827	Manaus	791.24	BR3_2012	0.708833	0.708858	Belem	885.56	BR6_2012	0.711158	0.711225	Belem
990.36	BR12_2012	0.708887	0.708899	Belem	1108.26	BR14_2012	0.708614	0.708627	Belem	1116.12	BR21_2012	0.709359	0.709384	Manaus	1045.38	BR16_2012	0.709674	0.709699	Belem	1215.68	BR1_2012	0.709505	0.70953	Belem	592.12	BR25_2012	0.725482	0.725507	Manaus	930.1	BR24_2012	0.714297	0.714322	Manaus	2192.94	BR26_2012	0.706574	0.706599	Manaus	788.62	BR3_2012	0.709477	0.709502	Belem	882.94	BR6_2012	0.710336	0.710402	Belem
987.74	BR12_2012	0.709108	0.70912	Belem	1105.64	BR14_2012	0.70927	0.709283	Belem	1113.5	BR21_2012	0.710064	0.710089	Manaus	1042.76	BR16_2012	0.709906	0.709931	Belem	1213.06	BR1_2012	0.709348	0.709373	Belem	589.5	BR25_2012	0.726514	0.72654	Manaus	927.48	BR24_2012	0.714932	0.714957	Manaus	2190.32	BR26_2012	0.7074	0.707425	Manaus	786	BR3_2012	0.709442	0.709467	Belem	880.32	BR6_2012	0.712136	0.712203	Belem
985.12	BR12_2012	0.709427	0.70944	Belem	1103.02	BR14_2012	0.710098	0.71011	Belem	1110.88	BR21_2012	0.709204	0.709229	Manaus	1040.14	BR16_2012	0.709813	0.709838	Belem	1210.44	BR1_2012	0.709432	0.709457	Belem	586.88	BR25_2012	0.726275	0.726301	Manaus	924.86	BR24_2012	0.715209	0.715234	Manaus	2187.7	BR26_2012	0.713497	0.713523	Manaus	783.38	BR3_2012	0.708649	0.708674	Belem	877.7	BR6_2012	0.708225	0.708291	Belem
982.5	BR12_2012	0.709258	0.70927	Belem	1100.4	BR14_2012	0.709772	0.709784	Belem	1108.26	BR21_2012	0.709068	0.709093	Manaus	1037.52	BR16_2012	0.709303	0.709328	Belem	1207.82	BR1_2012	0.709201	0.709226	Belem	584.26	BR25_2012	0.725459	0.725485	Manaus	922.24	BR24_2012	0.713497	0.713522	Manaus	2185.08	BR26_2012	0.714773	0.714799	Manaus	780.76	BR3_2012	0.709046	0.709071	Belem	875.08	BR6_2012	0.709258	0.709324	Belem
979.88	BR12_2012	0.709206	0.709219	Belem	1097.78	BR14_2012	0.708374	0.708386	Belem	1105.64	BR21_2012	0.705961	0.705986	Manaus	1034.9	BR16_2012	0.709635	0.70966	Belem	1205.2	BR1_2012	0.708937	0.708962	Belem	581.64	BR25_2012	0.725631	0.725657	Manaus	919.62	BR24_2012	0.714771	0.714796	Manaus	2182.46	BR26_2012	0.710773	0.710798	Manaus	778.14	BR3_2012	0.709607	0.709632	Belem	872.46	BR6_2012	0.71029	0.710357	Belem
977.26	BR12_2012	0.70888	0.708892	Belem	1095.16	BR14_2012	0.709295	0.709308	Belem	1103.02	BR21_2012	0.708487	0.708512	Manaus	1032.28	BR16_2012	0.709421	0.709446	Belem	1202.58	BR1_2012	0.709364	0.709389	Belem	579.02	BR25_2012	0.724649	0.724675	Manaus	917	BR24_2012	0.716234	0.716259	Manaus	2179.84	BR26_2012	0.705042	0.705067	Manaus	775.52	BR3_2012	0.709023	0.709048	Belem	869.84	BR6_2012	0.711213	0.71128	Belem
974.64	BR12_2012	0.709439	0.709451	Belem	1092.54	BR14_2012	0.709674	0.709687	Belem	1100.4	BR21_2012	0.70904	0.709065	Manaus	1029.66	BR16_2012	0.709361	0.709386	Belem	1199.96	BR1_2012	0.70868	0.708705	Belem	576.4	BR25_2012	0.724313	0.724338	Manaus	914.38	BR24_2012	0.714309	0.714334	Manaus	2177.22	BR26_2012	0.712466	0.712491	Manaus	772.9	BR3_2012	0.709096	0.709121	Belem	867.22	BR6_2012	0.707578	0.707644	Belem
972.02	BR12_2012	0.709779	0.709792	Belem	1089.92	BR14_2012	0.709289	0.709301	Belem	1097.78	BR21_2012	0.709306	0.709331	Manaus	1027.04	BR16_2012	0.709807	0.709832	Belem	1197.34	BR1_2012	0.708973	0.708998	Belem	573.78	BR25_2012	0.72538	0.725405	Manaus	911.76	BR24_2012	0.714187	0.714212	Manaus	2174.6	BR26_2012	0.707933	0.707958	Manaus	770.28	BR3_2012	0.709154	0.709179	Belem	864.6	BR6_2012	0.710024	0.710091	Belem
969.4	BR12_2012	0.709269	0.709282	Belem	1087.3	BR14_2012	0.709837	0.709849	Belem	1095.16	BR21_2012	0.709358	0.709383	Manaus	1024.42	BR16_2012	0.709773	0.709798	Belem	1194.72	BR1_2012	0.709406	0.709431	Belem	571.16	BR25_2012	0.724684	0.72471	Manaus	909.14	BR24_2012	0.713772	0.713797	Manaus	2171.98	BR26_2012	0.707417	0.707442	Manaus	767.66	BR3_2012	0.709108	0.709133	Belem	861.98	BR6_2012	0.711358	0.711425	Belem
966.78	BR12_2012	0.7095	0.709512	Belem	1084.68	BR14_2012	0.709461	0.709474	Belem	1092.54	BR21_2012	0.708507	0.708532	Manaus	1021.8	BR16_2012	0.709848	0.709873	Belem	1192.1	BR1_2012	0.70892	0.708945	Belem	568.54	BR25_2012	0.724801	0.724827	Manaus	906.52	BR24_2012	0.71304	0.713065	Manaus	2169.36	BR26_2012	0.712578	0.712603	Manaus	765.04	BR3_2012	0.709224	0.709249	Belem	859.36	BR6_2012	0.710867	0.710934	Belem
964.16	BR12_2012	0.709287	0.709299	Belem	1082.06	BR14_2012	0.708624	0.708636	Belem	1089.92	BR21_2012	0.708836	0.708861	Manaus	1019.18	BR16_2012	0.709249	0.709274	Belem	1189.48	BR1_2012	0.708553	0.708578	Belem	565.92	BR25_2012	0.725977	0.726003	Manaus	903.9	BR24_2012	0.714072	0.714097	Manaus	2166.74	BR26_2012	0.710593	0.710618	Manaus	762.42	BR3_2012	0.709177	0.709202	Belem	856.74	BR6_2012	0.712873	0.71294	Belem
961.54	BR12_2012	0.709125	0.709137	Belem	1079.44	BR14_2012	0.708697	0.708709	Belem	1087.3	BR21_2012	0.709668	0.709693	Manaus	1016.56	BR16_2012	0.709695	0.70972	Belem	1186.86	BR1_2012	0.709307	0.709332	Belem	563.3	BR25_2012	0.72396	0.723985	Manaus	901.28	BR24_2012	0.713679	0.713704	Manaus	2164.12	BR26_2012	0.70769	0.707714	Manaus	759.8	BR3_2012	0.709446	0.709471	Belem	854.12	BR6_2012	0.708914	0.70898	Belem
958.92	BR12_2012	0.709214	0.709227	Belem	1076.82	BR14_2012	0.70908	0.709092	Belem	1084.68	BR21_2012	0.709293	0.709318	Manaus	1013.94	BR16_2012	0.70873	0.708755	Belem	1184.24	BR1_2012	0.709436	0.709461	Belem	560.68	BR25_2012	0.725102	0.725127	Manaus	898.66	BR24_2012	0.715567	0.715592	Manaus	2161.5	BR26_2012	0.707794	0.707819	Manaus	757.18	BR3_2012	0.708791	0.708816	Belem	851.5	BR6_2012	0.711555	0.711622	Belem
956.3	BR12_2012	0.709167	0.709179	Belem	1074.2	BR14_2012	0.708473	0.708485	Belem	1082.06	BR21_2012	0.709331	0.709356	Manaus	1011.32	BR16_2012	0.708943	0.708968	Belem	1181.62	BR1_2012	0.709726	0.709751	Belem	558.06	BR25_2012	0.723941	0.723967	Manaus	896.04	BR24_2012	0.713267	0.713292	Manaus	2158.88	BR26_2012	0.710016	0.710041	Manaus	754.56	BR3_2012	0.709511	0.709536	Belem	848.88	BR6_2012	0.710021	0.710088	Belem
953.68	BR12_2012	0.708968	0.70898	Belem	1071.58	BR14_2012	0.709438	0.70945	Belem	1079.44	BR21_2012	0.709318	0.709343	Manaus	1008.7	BR16_2012	0.709905	0.70993	Belem	1179	BR1_2012	0.709139	0.709164	Belem	555.44	BR25_2012	0.724596	0.724622	Manaus	893.42	BR24_2012	0.714841	0.714866	Manaus	2156.26	BR26_2012	0.711543	0.711568	Manaus	751.94	BR3_2012	0.709229	0.709254	Belem	846.26	BR6_2012	0.709774	0.709841	Belem
951.06	BR12_2012	0.709322	0.709335	Belem	1068.96	BR14_2012	0.709066	0.709079	Belem	1076.82	BR21_2012	0.709353	0.709378	Manaus	1006.08	BR16_2012	0.709321	0.709346	Belem	1176.38	BR1_2012	0.709746	0.709771	Belem	552.82	BR25_2012	0.724528	0.724554	Manaus	890.8	BR24_2012	0.713769	0.713794	Manaus	2153.64	BR26_2012	0.70615	0.706175	Manaus	749.32	BR3_2012	0.708887	0.708912	Belem	843.64	BR6_2012	0.711259	0.711326	Belem
948.44	BR12_2012	0.709083	0.709095	Belem	1066.34	BR14_2012	0.709494	0.709507	Belem	1074.2	BR21_2012	0.708817	0.708842	Manaus	1003.46	BR16_2012	0.709203	0.709228	Belem	1173.76	BR1_2012	0.709068	0.709093	Belem	550.2	BR25_2012	0.723085	0.723111	Manaus	888.18	BR24_2012	0.713801	0.713826	Manaus	2151.02	BR26_2012	0.709455	0.70948	Manaus	746.7	BR3_2012	0.708755	0.70878	Belem	841.02	BR6_2012	0.710856	0.710923	Belem
945.82	BR12_2012	0.709107	0.709119	Belem	1063.72	BR14_2012	0.709558	0.709571	Belem	1071.58	BR21_2012	0.709204	0.709229	Manaus	1000.84	BR16_2012	0.708793	0.708818	Belem	1171.14	BR1_2012	0.70925	0.709275	Belem	547.58	BR25_2012	0.723944	0.723969	Manaus	885.56	BR24_2012	0.714428	0.714453	Manaus	2148.4	BR26_2012	0.710384	0.710409	Manaus	744.08	BR3_2012	0.708697	0.708722	Belem	838.4	BR6_2012	0.7073	0.707367	Belem
943.2	BR12_2012	0.709295	0.709308	Belem	1061.1	BR14_2012	0.709624	0.709636	Belem	1068.96	BR21_2012	0.708906	0.708931	Manaus	998.22	BR16_2012	0.709643	0.709668	Belem	1168.52	BR1_2012	0.709066	0.709091	Belem	544.96	BR25_2012	0.725107	0.725133	Manaus	882.94	BR24_2012	0.714834	0.71486	Manaus	2145.78	BR26_2012	0.711798	0.711823	Manaus	741.46	BR3_2012	0.708341	0.708366	Belem	835.78	BR6_2012	0.708916	0.708982	Belem
940.58	BR12_2012	0.709348	0.709361	Belem	1058.48	BR14_2012	0.70913	0.709142	Belem	1066.34	BR21_2012	0.708796	0.708821	Manaus	995.6	BR16_2012	0.710156	0.710181	Belem	1165.9	BR1_2012	0.709482	0.709507	Belem	542.34	BR25_2012	0.723735	0.723761	Manaus	880.32	BR24_2012	0.715156	0.715181	Manaus	2143.16	BR26_2012	0.711577	0.711602	Manaus	738.84	BR3_2012	0.708948	0.708973	Belem	833.16	BR6_2012	0.709985	0.710052	Belem
937.96	BR12_2012	0.709331	0.709344	Belem	1055.86	BR14_2012	0.709652	0.709665	Belem	1063.72	BR21_2012	0.708367	0.708392	Manaus	992.98	BR16_2012	0.709325	0.70935	Belem	1163.28	BR1_2012	0.709068	0.709093	Belem	539.72	BR25_2012	0.723858	0.723883	Manaus	877.7	BR24_2012	0.713878	0.713903	Manaus	2140.54	BR26_2012	0.704876	0.704901	Manaus	736.22	BR3_2012	0.709669	0.709694	Belem	830.54	BR6_2012	0.711719	0.711785	Belem
935.34	BR12_2012	0.709404	0.709416	Belem	1053.24	BR14_2012	0.708968	0.708981	Belem	1061.1	BR21_2012	0.709095	0.70912	Manaus	990.36	BR16_2012	0.709157	0.709182	Belem	1160.66	BR1_2012	0.708991	0.709016	Belem	537.1	BR25_2012	0.724995	0.725021	Manaus	875.08	BR24_2012	0.713332	0.713357	Manaus	2137.92	BR26_2012	0.707788	0.707813	Manaus	733.6	BR3_2012	0.709244	0.709269	Belem	827.92	BR6_2012	0.710338	0.710405	Belem
932.72	BR12_2012	0.709561	0.709574	Belem	1050.62	BR14_2012	0.709531	0.709544	Belem	1058.48	BR21_2012	0.709391	0.709416	Manaus	987.74	BR16_2012	0.709466	0.709491	Belem	1158.04	BR1_2012	0.709437	0.709462	Belem	534.48	BR25_2012	0.724939	0.724965	Manaus	872.46	BR24_2012	0.71321	0.713235	Manaus	2135.3	BR26_2012	0.707914	0.707939	Manaus	730.98	BR3_2012	0.709056	0.709081	Belem	825.3	BR6_2012	0.711308	0.711375	Belem
930.1	BR12_2012	0.709138	0.709151	Belem	1048	BR14_2012	0.70874	0.708753	Belem	1055.86	BR21_2012	0.70939	0.709415	Manaus	985.12	BR16_2012	0.709897	0.709922	Belem	1155.42	BR1_2012	0.709503	0.709528	Belem	531.86	BR25_2012	0.726024	0.72605	Manaus	869.84	BR24_2012	0.714585	0.71461	Manaus	2132.68	BR26_2012	0.709095	0.70912	Manaus	728.36	BR3_2012	0.709505	0.70953	Belem	822.68	BR6_2012	0.710596	0.710663	Belem
927.48	BR12_2012	0.709919	0.709931	Belem	1045.38	BR14_2012	0.709075	0.709087	Belem	1053.24	BR21_2012	0.708822	0.708847	Manaus	982.5	BR16_2012	0.709398	0.709423	Belem	1152.8	BR1_2012	0.70943	0.709455	Belem	529.24	BR25_2012	0.725705	0.725731	Manaus	867.22	BR24_2012	0.713424	0.71345	Manaus	2130.06	BR26_2012	0.711134	0.711159	Manaus	725.74	BR3_2012	0.709364	0.709389	Belem	820.06	BR6_2012	0.709712	0.709779	Belem
924.86	BR12_2012	0.709475	0.709487	Belem	1042.76	BR14_2012	0.70937	0.709383	Belem	1050.62	BR21_2012	0.709132	0.709157	Manaus	979.88	BR16_2012	0.709653	0.709678	Belem	1150.18	BR1_2012	0.709398	0.709423	Belem	526.62	BR25_2012	0.724902	0.724928	Manaus	864.6	BR24_2012	0.714284	0.71431	Manaus	2127.44	BR26_2012	0.70943	0.709455	Manaus	723.12	BR3_2012	0.708844	0.708869	Belem	817.44	BR6_2012	0.710816	0.710883	Belem
922.24	BR12_2012	0.709208	0.70922	Belem	1040.14	BR14_2012	0.710327	0.71034	Belem	1048	BR21_2012	0.709255	0.70928	Manaus	977.26	BR16_2012	0.709404	0.709429	Belem	1147.56	BR1_2012	0.709478	0.709503	Belem	524	BR25_2012	0.725246	0.725271	Manaus	861.98	BR24_2012	0.714541	0.714566	Manaus	2124.82	BR26_2012	0.708772	0.708797	Manaus	720.5	BR3_2012	0.709601	0.709626	Belem	814.82	BR6_2012	0.710651	0.710718	Belem
919.62	BR12_2012	0.709107	0.70912	Belem	1037.52	BR14_2012	0.709766	0.709779	Belem	1045.38	BR21_2012	0.709785	0.70981	Manaus	974.64	BR16_2012	0.709183	0.709208	Belem	1144.94	BR1_2012	0.709547	0.709572	Belem	521.38	BR25_2012	0.725398	0.725424	Manaus	859.36	BR24_2012	0.714191	0.714217	Manaus	2122.2	BR26_2012	0.708009	0.708034	Manaus	717.88	BR3_2012	0.709338	0.709363	Belem	812.2	BR6_2012	0.711488	0.711555	Belem
917	BR12_2012	0.708881	0.708893	Belem	1034.9	BR14_2012	0.709196	0.709209	Belem	1042.76	BR21_2012	0.708848	0.708873	Manaus	972.02	BR16_2012	0.709565	0.70959	Belem	1142.32	BR1_2012	0.70903	0.709055	Belem	518.76	BR25_2012	0.723226	0.723252	Manaus	856.74	BR24_2012	0.714465	0.714491	Manaus	2119.58	BR26_2012	0.711526	0.711551	Manaus	715.26	BR3_2012	0.709021	0.709046	Belem	809.58	BR6_2012	0.709541	0.709607	Belem
914.38	BR12_2012	0.70853	0.708542	Belem	1032.28	BR14_2012	0.709576	0.709588	Belem	1040.14	BR21_2012	0.709255	0.70928	Manaus	969.4	BR16_2012	0.710037	0.710062	Belem	1139.7	BR1_2012	0.709122	0.709147	Belem	516.14	BR25_2012	0.724535	0.724561	Manaus	854.12	BR24_2012	0.714096	0.714122	Manaus	2116.96	BR26_2012	0.711866	0.711891	Manaus	712.64	BR3_2012	0.709655	0.70968	Belem	806.96	BR6_2012	0.711558	0.711625	Belem
911.76	BR12_2012	0.709165	0.709178	Belem	1029.66	BR14_2012	0.709248	0.709261	Belem	1037.52	BR21_2012	0.709042	0.709067	Manaus	966.78	BR16_2012	0.709587	0.709612	Belem	1137.08	BR1_2012	0.709258	0.709283	Belem	513.52	BR25_2012	0.72524	0.725266	Manaus	851.5	BR24_2012	0.714091	0.714117	Manaus	2114.34	BR26_2012	0.70666	0.706685	Manaus	710.02	BR3_2012	0.708588	0.708613	Belem	804.34	BR6_2012	0.710975	0.711042	Belem
909.14	BR12_2012	0.709757	0.70977	Belem	1027.04	BR14_2012	0.709589	0.709601	Belem	1034.9	BR21_2012	0.70898	0.709005	Manaus	964.16	BR16_2012	0.709154	0.709179	Belem	1134.46	BR1_2012	0.709348	0.709373	Belem	510.9	BR25_2012	0.724468	0.724493	Manaus	848.88	BR24_2012	0.714584	0.714609	Manaus	2111.72	BR26_2012	0.711847	0.711872	Manaus	707.4	BR3_2012	0.709533	0.709558	Belem	801.72	BR6_2012	0.712346	0.712413	Belem
906.52	BR12_2012	0.709795	0.709807	Belem	1024.42	BR14_2012	0.70971	0.709723	Belem	1032.28	BR21_2012	0.709598	0.709623	Manaus	961.54	BR16_2012	0.709248	0.709273	Belem	1131.84	BR1_2012	0.708915	0.70894	Belem	508.28	BR25_2012	0.72514	0.725166	Manaus	846.26	BR24_2012	0.715344	0.71537	Manaus	2109.1	BR26_2012	0.70968	0.709705	Manaus	704.78	BR3_2012	0.708806	0.708831	Belem	799.1	BR6_2012	0.711745	0.711812	Belem
903.9	BR12_2012	0.709465	0.709477	Belem	1021.8	BR14_2012	0.709188	0.7092	Belem	1029.66	BR21_2012	0.709197	0.709222	Manaus	958.92	BR16_2012	0.709456	0.709481	Belem	1129.22	BR1_2012	0.708992	0.709017	Belem	505.66	BR25_2012	0.724492	0.724518	Manaus	843.64	BR24_2012	0.713628	0.713653	Manaus	2106.48	BR26_2012	0.705404	0.705429	Manaus	702.16	BR3_2012	0.70961	0.709635	Belem	796.48	BR6_2012	0.710037	0.710104	Belem
901.28	BR12_2012	0.710068	0.71008	Belem	1019.18	BR14_2012	0.709439	0.709451	Belem	1027.04	BR21_2012	0.708816	0.708841	Manaus	956.3	BR16_2012	0.709116	0.709141	Belem	1126.6	BR1_2012	0.708675	0.7087	Belem	503.04	BR25_2012	0.724374	0.724399	Manaus	841.02	BR24_2012	0.713091	0.713116	Manaus	2103.86	BR26_2012	0.711911	0.711936	Manaus	699.54	BR3_2012	0.70949	0.709515	Belem	793.86	BR6_2012	0.710348	0.710415	Belem
898.66	BR12_2012	0.709626	0.709638	Belem	1016.56	BR14_2012	0.709371	0.709384	Belem	1024.42	BR21_2012	0.708805	0.70883	Manaus	953.68	BR16_2012	0.709389	0.709414	Belem	1123.98	BR1_2012	0.709395	0.70942	Belem	500.42	BR25_2012	0.724152	0.724178	Manaus	838.4	BR24_2012	0.713682	0.713707	Manaus	2101.24	BR26_2012	0.709156	0.709181	Manaus	696.92	BR3_2012	0.709122	0.709147	Belem	791.24	BR6_2012	0.71234	0.712406	Belem
896.04	BR12_2012	0.709006	0.709018	Belem	1013.94	BR14_2012	0.709281	0.709293	Belem	1021.8	BR21_2012	0.709458	0.709483	Manaus	951.06	BR16_2012	0.709388	0.709413	Belem	1121.36	BR1_2012	0.709188	0.709213	Belem	497.8	BR25_2012	0.724224	0.724249	Manaus	835.78	BR24_2012	0.713213	0.713238	Manaus	2098.62	BR26_2012	0.710352	0.710377	Manaus	694.3	BR3_2012	0.70894	0.708965	Belem	788.62	BR6_2012	0.712822	0.712889	Belem
893.42	BR12_2012	0.709377	0.709389	Belem	1011.32	BR14_2012	0.709546	0.709558	Belem	1019.18	BR21_2012	0.709287	0.709312	Manaus	948.44	BR16_2012	0.709163	0.709188	Belem	1118.74	BR1_2012	0.709593	0.709618	Belem	495.18	BR25_2012	0.722025	0.722051	Manaus	833.16	BR24_2012	0.713277	0.713302	Manaus	2096	BR26_2012	0.708008	0.708033	Manaus	691.68	BR3_2012	0.70915	0.709175	Belem	786	BR6_2012	0.711194	0.71126	Belem
890.8	BR12_2012	0.709284	0.709296	Belem	1008.7	BR14_2012	0.70941	0.709423	Belem	1016.56	BR21_2012	0.709373	0.709398	Manaus	945.82	BR16_2012	0.709859	0.709884	Belem	1116.12	BR1_2012	0.708903	0.708928	Belem	492.56	BR25_2012	0.723636	0.723661	Manaus	830.54	BR24_2012	0.713034	0.713059	Manaus	2093.38	BR26_2012	0.707899	0.707924	Manaus	689.06	BR3_2012	0.70917	0.709195	Belem	783.38	BR6_2012	0.708413	0.708479	Belem
888.18	BR12_2012	0.709763	0.709775	Belem	1006.08	BR14_2012	0.708813	0.708826	Belem	1013.94	BR21_2012	0.70948	0.709505	Manaus	943.2	BR16_2012	0.709683	0.709708	Belem	1113.5	BR1_2012	0.70884	0.708865	Belem	489.94	BR25_2012	0.723359	0.723384	Manaus	827.92	BR24_2012	0.712795	0.71282	Manaus	2090.76	BR26_2012	0.707968	0.707993	Manaus	686.44	BR3_2012	0.708744	0.708769	Belem	780.76	BR6_2012	0.711633	0.7117	Belem
885.56	BR12_2012	0.709629	0.709642	Belem	1003.46	BR14_2012	0.709188	0.709201	Belem	1011.32	BR21_2012	0.709452	0.709477	Manaus	940.58	BR16_2012	0.709645	0.70967	Belem	1110.88	BR1_2012	0.709351	0.709376	Belem	487.32	BR25_2012	0.721669	0.721695	Manaus	825.3	BR24_2012	0.714362	0.714387	Manaus	2088.14	BR26_2012	0.710117	0.710142	Manaus	683.82	BR3_2012	0.709636	0.709661	Belem	778.14	BR6_2012	0.714553	0.71462	Belem
882.94	BR12_2012	0.709525	0.709538	Belem	1000.84	BR14_2012	0.7093	0.709312	Belem	1008.7	BR21_2012	0.708865	0.70889	Manaus	937.96	BR16_2012	0.708972	0.708997	Belem	1108.26	BR1_2012	0.70884	0.708865	Belem	484.7	BR25_2012	0.722878	0.722904	Manaus	822.68	BR24_2012	0.714611	0.714637	Manaus	2085.52	BR26_2012	0.709834	0.709859	Manaus	681.2	BR3_2012	0.709153	0.709178	Belem	775.52	BR6_2012	0.70767	0.707737	Belem
880.32	BR12_2012	0.709654	0.709667	Belem	998.22	BR14_2012	0.708988	0.709001	Belem	1006.08	BR21_2012	0.709042	0.709067	Manaus	935.34	BR16_2012	0.709374	0.709399	Belem	1105.64	BR1_2012	0.70899	0.709015	Belem	482.08	BR25_2012	0.722327	0.722352	Manaus	820.06	BR24_2012	0.714801	0.714826	Manaus	2082.9	BR26_2012	0.704772	0.704796	Manaus	678.58	BR3_2012	0.708307	0.708332	Belem	772.9	BR6_2012	0.712463	0.71253	Belem
877.7	BR12_2012	0.709137	0.709149	Belem	995.6	BR14_2012	0.709489	0.709501	Belem	1003.46	BR21_2012	0.709097	0.709122	Manaus	932.72	BR16_2012	0.709718	0.709743	Belem	1103.02	BR1_2012	0.70945	0.709475	Belem	479.46	BR25_2012	0.722504	0.722529	Manaus	817.44	BR24_2012	0.713229	0.713255	Manaus	2080.28	BR26_2012	0.71218	0.712205	Manaus	675.96	BR3_2012	0.709066	0.709091	Belem	770.28	BR6_2012	0.709622	0.709689	Belem
875.08	BR12_2012	0.709258	0.709271	Belem	992.98	BR14_2012	0.709298	0.70931	Belem	1000.84	BR21_2012	0.708853	0.708878	Manaus	930.1	BR16_2012	0.709766	0.709791	Belem	1100.4	BR1_2012	0.709578	0.709603	Belem	476.84	BR25_2012	0.722228	0.722254	Manaus	814.82	BR24_2012	0.713047	0.713072	Manaus	2077.66	BR26_2012	0.713166	0.713191	Manaus	673.34	BR3_2012	0.708586	0.708611	Belem	767.66	BR6_2012	0.712075	0.712142	Belem
872.46	BR12_2012	0.708696	0.708708	Belem	990.36	BR14_2012	0.709016	0.709029	Belem	998.22	BR21_2012	0.70902	0.709045	Manaus	927.48	BR16_2012	0.70994	0.709965	Belem	1097.78	BR1_2012	0.709084	0.709109	Belem	474.22	BR25_2012	0.722107	0.722132	Manaus	812.2	BR24_2012	0.713284	0.713309	Manaus	2075.04	BR26_2012	0.707267	0.707292	Manaus	670.72	BR3_2012	0.70873	0.708755	Belem	765.04	BR6_2012	0.711839	0.711906	Belem
869.84	BR12_2012	0.708358	0.70837	Belem	987.74	BR14_2012	0.708675	0.708687	Belem	995.6	BR21_2012	0.708577	0.708602	Manaus	924.86	BR16_2012	0.709943	0.709968	Belem	1095.16	BR1_2012	0.708944	0.708969	Belem	471.6	BR25_2012	0.72244	0.722465	Manaus	809.58	BR24_2012	0.713624	0.713649	Manaus	2072.42	BR26_2012	0.708298	0.708323	Manaus	668.1	BR3_2012	0.710021	0.710046	Belem	762.42	BR6_2012	0.710363	0.71043	Belem
867.22	BR12_2012	0.708912	0.708925	Belem	985.12	BR14_2012	0.709713	0.709726	Belem	992.98	BR21_2012	0.70936	0.709385	Manaus	922.24	BR16_2012	0.709308	0.709333	Belem	1092.54	BR1_2012	0.709475	0.7095	Belem	468.98	BR25_2012	0.723966	0.723992	Manaus	806.96	BR24_2012	0.713134	0.713159	Manaus	2069.8	BR26_2012	0.705779	0.705804	Manaus	665.48	BR3_2012	0.709562	0.709587	Belem	759.8	BR6_2012	0.712532	0.712599	Belem
864.6	BR12_2012	0.709189	0.709202	Belem	982.5	BR14_2012	0.709526	0.709539	Belem	990.36	BR21_2012	0.709488	0.709513	Manaus	919.62	BR16_2012	0.709677	0.709702	Belem	1089.92	BR1_2012	0.709603	0.709628	Belem	466.36	BR25_2012	0.721172	0.721198	Manaus	804.34	BR24_2012	0.714737	0.714762	Manaus	2067.18	BR26_2012	0.708074	0.708099	Manaus	662.86	BR3_2012	0.709318	0.709343	Belem	757.18	BR6_2012	0.708633	0.7087	Belem
861.98	BR12_2012	0.709341	0.709354	Belem	979.88	BR14_2012	0.709464	0.709476	Belem	987.74	BR21_2012	0.709417	0.709442	Manaus	917	BR16_2012	0.709816	0.709841	Belem	1087.3	BR1_2012	0.709129	0.709154	Belem	463.74	BR25_2012	0.722392	0.722418	Manaus	801.72	BR24_2012	0.713199	0.713224	Manaus	2064.56	BR26_2012	0.715304	0.715329	Manaus	660.24	BR3_2012	0.708891	0.708916	Belem	754.56	BR6_2012	0.710492	0.710559	Belem
859.36	BR12_2012	0.709381	0.709393	Belem	977.26	BR14_2012	0.709137	0.709149	Belem	985.12	BR21_2012	0.70943	0.709455	Manaus	914.38	BR16_2012	0.70958	0.709605	Belem	1084.68	BR1_2012	0.709376	0.709401	Belem	461.12	BR25_2012	0.722178	0.722203	Manaus	799.1	BR24_2012	0.713508	0.713533	Manaus	2061.94	BR26_2012	0.71038	0.710405	Manaus	657.62	BR3_2012	0.709005	0.70903	Belem	751.94	BR6_2012	0.709954	0.710021	Belem
856.74	BR12_2012	0.709886	0.709898	Belem	974.64	BR14_2012	0.709175	0.709187	Belem	982.5	BR21_2012	0.709249	0.709274	Manaus	911.76	BR16_2012	0.709425	0.70945	Belem	1082.06	BR1_2012	0.709111	0.709136	Belem	458.5	BR25_2012	0.722559	0.722585	Manaus	796.48	BR24_2012	0.713379	0.713405	Manaus	2059.32	BR26_2012	0.709918	0.709943	Manaus	655	BR3_2012	0.708643	0.708668	Belem	749.32	BR6_2012	0.709845	0.709912	Belem
854.12	BR12_2012	0.709994	0.710006	Belem	972.02	BR14_2012	0.710005	0.710018	Belem	979.88	BR21_2012	0.708689	0.708714	Manaus	909.14	BR16_2012	0.709478	0.709503	Belem	1079.44	BR1_2012	0.709136	0.709161	Belem	455.88	BR25_2012	0.721751	0.721776	Manaus	793.86	BR24_2012	0.714053	0.714078	Manaus	2056.7	BR26_2012	0.71127	0.711295	Manaus	652.38	BR3_2012	0.709053	0.709077	Belem	746.7	BR6_2012	0.710823	0.71089	Belem
851.5	BR12_2012	0.709318	0.70933	Belem	969.4	BR14_2012	0.709315	0.709327	Belem	977.26	BR21_2012	0.709299	0.709324	Manaus	906.52	BR16_2012	0.709269	0.709294	Belem	1076.82	BR1_2012	0.708629	0.708654	Belem	453.26	BR25_2012	0.722465	0.722491	Manaus	791.24	BR24_2012	0.711864	0.711889	Manaus	2054.08	BR26_2012	0.708447	0.708471	Manaus	649.76	BR3_2012	0.708743	0.708768	Belem	744.08	BR6_2012	0.714543	0.71461	Belem
848.88	BR12_2012	0.709338	0.709351	Belem	966.78	BR14_2012	0.709369	0.709381	Belem	974.64	BR21_2012	0.709023	0.709048	Manaus	903.9	BR16_2012	0.709302	0.709327	Belem	1074.2	BR1_2012	0.708889	0.708914	Belem	450.64	BR25_2012	0.722032	0.722057	Manaus	788.62	BR24_2012	0.713778	0.713804	Manaus	2051.46	BR26_2012	0.707591	0.707616	Manaus	647.14	BR3_2012	0.709115	0.70914	Belem	741.46	BR6_2012	0.712407	0.712474	Belem
846.26	BR12_2012	0.709604	0.709617	Belem	964.16	BR14_2012	0.70905	0.709062	Belem	972.02	BR21_2012	0.70933	0.709355	Manaus	901.28	BR16_2012	0.709175	0.7092	Belem	1071.58	BR1_2012	0.709137	0.709162	Belem	448.02	BR25_2012	0.722278	0.722303	Manaus	786	BR24_2012	0.712988	0.713013	Manaus	2048.84	BR26_2012	0.712312	0.712337	Manaus	644.52	BR3_2012	0.709049	0.709074	Belem	738.84	BR6_2012	0.713136	0.713203	Belem
843.64	BR12_2012	0.708837	0.70885	Belem	961.54	BR14_2012	0.709236	0.709249	Belem	969.4	BR21_2012	0.709468	0.709493	Manaus	898.66	BR16_2012	0.708854	0.708879	Belem	1068.96	BR1_2012	0.70925	0.709275	Belem	445.4	BR25_2012	0.722193	0.722219	Manaus	783.38	BR24_2012	0.711925	0.711951	Manaus	2046.22	BR26_2012	0.709561	0.709586	Manaus	641.9	BR3_2012	0.708694	0.708719	Belem	736.22	BR6_2012	0.710687	0.710754	Belem
841.02	BR12_2012	0.709187	0.709199	Belem	958.92	BR14_2012	0.709234	0.709246	Belem	966.78	BR21_2012	0.709023	0.709048	Manaus	896.04	BR16_2012	0.709356	0.709381	Belem	1066.34	BR1_2012	0.709266	0.709291	Belem	442.78	BR25_2012	0.721001	0.721026	Manaus	780.76	BR24_2012	0.71325	0.713275	Manaus	2043.6	BR26_2012	0.708208	0.708233	Manaus	639.28	BR3_2012	0.709178	0.709203	Belem	733.6	BR6_2012	0.709614	0.709681	Belem
838.4	BR12_2012	0.708958	0.70897	Belem	956.3	BR14_2012	0.709993	0.710005	Belem	964.16	BR21_2012	0.708805	0.70883	Manaus	893.42	BR16_2012	0.709446	0.709471	Belem	1063.72	BR1_2012	0.709568	0.709593	Belem	440.16	BR25_2012	0.722357	0.722382	Manaus	778.14	BR24_2012	0.713219	0.713244	Manaus	2040.98	BR26_2012	0.703119	0.703144	Manaus	636.66	BR3_2012	0.709306	0.709331	Belem	730.98	BR6_2012	0.709618	0.709684	Belem
835.78	BR12_2012	0.709215	0.709227	Belem	953.68	BR14_2012	0.709026	0.709038	Belem	961.54	BR21_2012	0.709334	0.709359	Manaus	890.8	BR16_2012	0.709767	0.709792	Belem	1061.1	BR1_2012	0.709517	0.709542	Belem	437.54	BR25_2012	0.720449	0.720474	Manaus	775.52	BR24_2012	0.71337	0.713395	Manaus	2038.36	BR26_2012	0.713134	0.713159	Manaus	634.04	BR3_2012	0.709502	0.709527	Belem	728.36	BR6_2012	0.714416	0.714483	Belem
833.16	BR12_2012	0.70848	0.708493	Belem	951.06	BR14_2012	0.710108	0.71012	Belem	958.92	BR21_2012	0.710139	0.710164	Manaus	888.18	BR16_2012	0.708791	0.708816	Belem	1058.48	BR1_2012	0.709287	0.709312	Belem	434.92	BR25_2012	0.721092	0.721117	Manaus	772.9	BR24_2012	0.712138	0.712163	Manaus	2035.74	BR26_2012	0.706192	0.706217	Manaus	631.42	BR3_2012	0.707679	0.707704	Belem	725.74	BR6_2012	0.712693	0.71276	Belem
830.54	BR12_2012	0.709045	0.709058	Belem	948.44	BR14_2012	0.709094	0.709106	Belem	956.3	BR21_2012	0.709596	0.709621	Manaus	885.56	BR16_2012	0.709557	0.709582	Belem	1055.86	BR1_2012	0.709151	0.709176	Belem	432.3	BR25_2012	0.721399	0.721424	Manaus	770.28	BR24_2012	0.713863	0.713888	Manaus	2033.12	BR26_2012	0.709388	0.709413	Manaus	628.8	BR3_2012	0.709415	0.70944	Belem	723.12	BR6_2012	0.710311	0.710378	Belem
827.92	BR12_2012	0.709019	0.709031	Belem	945.82	BR14_2012	0.709587	0.7096	Belem	953.68	BR21_2012	0.709013	0.709038	Manaus	882.94	BR16_2012	0.709274	0.709299	Belem	1053.24	BR1_2012	0.709328	0.709353	Belem	429.68	BR25_2012	0.721509	0.721534	Manaus	767.66	BR24_2012	0.71286	0.712885	Manaus	2030.5	BR26_2012	0.710162	0.710187	Manaus	626.18	BR3_2012	0.710012	0.710037	Belem	720.5	BR6_2012	0.712982	0.713049	Belem
825.3	BR12_2012	0.709868	0.709881	Belem	943.2	BR14_2012	0.708938	0.708951	Belem	951.06	BR21_2012	0.709544	0.709569	Manaus	880.32	BR16_2012	0.709887	0.709912	Belem	1050.62	BR1_2012	0.709457	0.709482	Belem	427.06	BR25_2012	0.721191	0.721216	Manaus	765.04	BR24_2012	0.712233	0.712258	Manaus	2027.88	BR26_2012	0.71157	0.711595	Manaus	623.56	BR3_2012	0.709188	0.709213	Belem	717.88	BR6_2012	0.712914	0.712981	Belem
822.68	BR12_2012	0.709574	0.709586	Belem	940.58	BR14_2012	0.708932	0.708945	Belem	948.44	BR21_2012	0.708898	0.708923	Manaus	877.7	BR16_2012	0.708968	0.708993	Belem	1048	BR1_2012	0.709343	0.709368	Belem	424.44	BR25_2012	0.721275	0.721301	Manaus	762.42	BR24_2012	0.713101	0.713127	Manaus	2025.26	BR26_2012	0.707099	0.707124	Manaus	620.94	BR3_2012	0.709311	0.709336	Belem	715.26	BR6_2012	0.712372	0.712439	Belem
820.06	BR12_2012	0.709056	0.709068	Belem	937.96	BR14_2012	0.709524	0.709536	Belem	945.82	BR21_2012	0.708969	0.708994	Manaus	875.08	BR16_2012	0.709387	0.709412	Belem	1045.38	BR1_2012	0.708624	0.708649	Belem	421.82	BR25_2012	0.720839	0.720865	Manaus	759.8	BR24_2012	0.713132	0.713158	Manaus	2022.64	BR26_2012	0.707688	0.707713	Manaus	618.32	BR3_2012	0.709783	0.709808	Belem	712.64	BR6_2012	0.713293	0.71336	Belem
817.44	BR12_2012	0.708987	0.709	Belem	935.34	BR14_2012	0.709129	0.709141	Belem	943.2	BR21_2012	0.709651	0.709676	Manaus	872.46	BR16_2012	0.70984	0.709865	Belem	1042.76	BR1_2012	0.709033	0.709058	Belem	419.2	BR25_2012	0.721961	0.721987	Manaus	757.18	BR24_2012	0.712981	0.713006	Manaus	2020.02	BR26_2012	0.710507	0.710532	Manaus	615.7	BR3_2012	0.708852	0.708877	Belem	710.02	BR6_2012	0.713906	0.713973	Belem
814.82	BR12_2012	0.709032	0.709044	Belem	932.72	BR14_2012	0.709181	0.709194	Belem	940.58	BR21_2012	0.708658	0.708683	Manaus	869.84	BR16_2012	0.709739	0.709764	Belem	1040.14	BR1_2012	0.70875	0.708775	Belem	416.58	BR25_2012	0.720608	0.720633	Manaus	754.56	BR24_2012	0.712882	0.712907	Manaus	2017.4	BR26_2012	0.711838	0.711863	Manaus	613.08	BR3_2012	0.708525	0.70855	Belem	707.4	BR6_2012	0.710777	0.710844	Belem
812.2	BR12_2012	0.708849	0.708862	Belem	930.1	BR14_2012	0.708895	0.708908	Belem	937.96	BR21_2012	0.708978	0.709003	Manaus	867.22	BR16_2012	0.709975	0.71	Belem	1037.52	BR1_2012	0.709478	0.709503	Belem	413.96	BR25_2012	0.720732	0.720757	Manaus	751.94	BR24_2012	0.713288	0.713313	Manaus	2014.78	BR26_2012	0.709093	0.709118	Manaus	610.46	BR3_2012	0.708857	0.708882	Belem	704.78	BR6_2012	0.711443	0.71151	Belem
809.58	BR12_2012	0.709555	0.709568	Belem	927.48	BR14_2012	0.708724	0.708737	Belem	935.34	BR21_2012	0.709076	0.709101	Manaus	864.6	BR16_2012	0.710031	0.710056	Belem	1034.9	BR1_2012	0.708835	0.70886	Belem	411.34	BR25_2012	0.721009	0.721034	Manaus	749.32	BR24_2012	0.71365	0.713675	Manaus	2012.16	BR26_2012	0.708852	0.708877	Manaus	607.84	BR3_2012	0.708385	0.70841	Belem	702.16	BR6_2012	0.713107	0.713174	Belem
806.96	BR12_2012	0.708967	0.70898	Belem	924.86	BR14_2012	0.709577	0.70959	Belem	932.72	BR21_2012	0.708848	0.708873	Manaus	861.98	BR16_2012	0.709926	0.709951	Belem	1032.28	BR1_2012	0.709219	0.709244	Belem	408.72	BR25_2012	0.719191	0.719216	Manaus	746.7	BR24_2012	0.714191	0.714216	Manaus	2009.54	BR26_2012	0.710447	0.710472	Manaus	605.22	BR3_2012	0.709464	0.709489	Belem	699.54	BR6_2012	0.712082	0.712149	Belem
804.34	BR12_2012	0.708954	0.708966	Belem	922.24	BR14_2012	0.709391	0.709404	Belem	930.1	BR21_2012	0.709165	0.70919	Manaus	859.36	BR16_2012	0.709327	0.709352	Belem	1029.66	BR1_2012	0.709564	0.709589	Belem	406.1	BR25_2012	0.72073	0.720756	Manaus	744.08	BR24_2012	0.712935	0.71296	Manaus	2006.92	BR26_2012	0.70965	0.709675	Manaus	602.6	BR3_2012	0.7087	0.708725	Belem	696.92	BR6_2012	0.711324	0.711391	Belem
801.72	BR12_2012	0.708958	0.70897	Belem	919.62	BR14_2012	0.709008	0.70902	Belem	927.48	BR21_2012	0.708773	0.708798	Manaus	856.74	BR16_2012	0.709732	0.709757	Belem	1027.04	BR1_2012	0.709636	0.709661	Belem	403.48	BR25_2012	0.720009	0.720034	Manaus	741.46	BR24_2012	0.713277	0.713302	Manaus	2004.3	BR26_2012	0.708887	0.708912	Manaus	599.98	BR3_2012	0.708625	0.70865	Belem	694.3	BR6_2012	0.712318	0.712385	Belem
799.1	BR12_2012	0.708839	0.708852	Belem	917	BR14_2012	0.709391	0.709403	Belem	924.86	BR21_2012	0.708807	0.708832	Manaus	854.12	BR16_2012	0.710322	0.710347	Belem	1024.42	BR1_2012	0.709478	0.709503	Belem	400.86	BR25_2012	0.720731	0.720756	Manaus	738.84	BR24_2012	0.712477	0.712503	Manaus	2001.68	BR26_2012	0.710763	0.710788	Manaus	597.36	BR3_2012	0.709299	0.709324	Belem	691.68	BR6_2012	0.711893	0.71196	Belem
796.48	BR12_2012	0.709835	0.709848	Belem	914.38	BR14_2012	0.709626	0.709638	Belem	922.24	BR21_2012	0.708963	0.708988	Manaus	851.5	BR16_2012	0.709641	0.709666	Belem	1021.8	BR1_2012	0.709163	0.709188	Belem	398.24	BR25_2012	0.719168	0.719194	Manaus	736.22	BR24_2012	0.714388	0.714413	Manaus	1999.06	BR26_2012	0.707186	0.70721	Manaus	594.74	BR3_2012	0.709363	0.709388	Belem	689.06	BR6_2012	0.711602	0.711669	Belem
793.86	BR12_2012	0.709637	0.709649	Belem	911.76	BR14_2012	0.709698	0.70971	Belem	919.62	BR21_2012	0.709137	0.709162	Manaus	848.88	BR16_2012	0.709628	0.709653	Belem	1019.18	BR1_2012	0.709239	0.709264	Belem	395.62	BR25_2012	0.718376	0.718401	Manaus	733.6	BR24_2012	0.711819	0.711844	Manaus	1996.44	BR26_2012	0.710179	0.710204	Manaus	592.12	BR3_2012	0.708491	0.708516	Belem	686.44	BR6_2012	0.71181	0.711877	Belem
791.24	BR12_2012	0.709708	0.70972	Belem	909.14	BR14_2012	0.709636	0.709649	Belem	917	BR21_2012	0.709616	0.709641	Manaus	846.26	BR16_2012	0.709575	0.7096	Belem	1016.56	BR1_2012	0.709741	0.709766	Belem	393	BR25_2012	0.718426	0.718451	Manaus	730.98	BR24_2012	0.712743	0.712768	Manaus	1993.82	BR26_2012	0.708306	0.708331	Manaus	589.5	BR3_2012	0.709213	0.709238	Belem	683.82	BR6_2012	0.710972	0.711039	Belem
788.62	BR12_2012	0.708714	0.708726	Belem	906.52	BR14_2012	0.709176	0.709188	Belem	914.38	BR21_2012	0.709324	0.709349	Manaus	843.64	BR16_2012	0.709604	0.709629	Belem	1013.94	BR1_2012	0.709448	0.709473	Belem	390.38	BR25_2012	0.719103	0.719128	Manaus	728.36	BR24_2012	0.713734	0.713759	Manaus	1991.2	BR26_2012	0.705199	0.705223	Manaus	586.88	BR3_2012	0.709612	0.709637	Belem	681.2	BR6_2012	0.709686	0.709753	Belem
786	BR12_2012	0.71026	0.710273	Belem	903.9	BR14_2012	0.709804	0.709816	Belem	911.76	BR21_2012	0.709576	0.709601	Manaus	841.02	BR16_2012	0.709583	0.709608	Belem	1011.32	BR1_2012	0.709564	0.709589	Belem	387.76	BR25_2012	0.718982	0.719007	Manaus	725.74	BR24_2012	0.71348	0.713505	Manaus	1988.58	BR26_2012	0.709387	0.709412	Manaus	584.26	BR3_2012	0.709518	0.709543	Belem	678.58	BR6_2012	0.711955	0.712022	Belem
783.38	BR12_2012	0.709238	0.709251	Belem	901.28	BR14_2012	0.709502	0.709514	Belem	909.14	BR21_2012	0.708831	0.708856	Manaus	838.4	BR16_2012	0.710021	0.710046	Belem	1008.7	BR1_2012	0.709686	0.709711	Belem	385.14	BR25_2012	0.719753	0.719778	Manaus	723.12	BR24_2012	0.71223	0.712255	Manaus	1985.96	BR26_2012	0.711457	0.711482	Manaus	581.64	BR3_2012	0.709304	0.709329	Belem	675.96	BR6_2012	0.710457	0.710523	Belem
780.76	BR12_2012	0.709055	0.709068	Belem	898.66	BR14_2012	0.709518	0.709531	Belem	906.52	BR21_2012	0.708795	0.70882	Manaus	835.78	BR16_2012	0.709923	0.709948	Belem	1006.08	BR1_2012	0.709785	0.70981	Belem	382.52	BR25_2012	0.718295	0.718321	Manaus	720.5	BR24_2012	0.712656	0.712681	Manaus	1983.34	BR26_2012	0.70768	0.707705	Manaus	579.02	BR3_2012	0.7097	0.709725	Belem	673.34	BR6_2012	0.711847	0.711913	Belem
778.14	BR12_2012	0.708896	0.708908	Belem	896.04	BR14_2012	0.709817	0.70983	Belem	903.9	BR21_2012	0.70949	0.709515	Manaus	833.16	BR16_2012	0.709066	0.709091	Belem	1003.46	BR1_2012	0.709159	0.709184	Belem	379.9	BR25_2012	0.71881	0.718835	Manaus	717.88	BR24_2012	0.713586	0.713612	Manaus	1980.72	BR26_2012	0.711835	0.71186	Manaus	576.4	BR3_2012	0.708965	0.70899	Belem	670.72	BR6_2012	0.712149	0.712216	Belem
775.52	BR12_2012	0.708197	0.708209	Belem	893.42	BR14_2012	0.709672	0.709684	Belem	901.28	BR21_2012	0.709482	0.709507	Manaus	830.54	BR16_2012	0.708951	0.708976	Belem	1000.84	BR1_2012	0.709176	0.709201	Belem	377.28	BR25_2012	0.718694	0.71872	Manaus	715.26	BR24_2012	0.714684	0.714709	Manaus	1978.1	BR26_2012	0.705899	0.705924	Manaus	573.78	BR3_2012	0.709482	0.709507	Belem	668.1	BR6_2012	0.713165	0.713232	Belem
772.9	BR12_2012	0.708621	0.708633	Belem	890.8	BR14_2012	0.709568	0.709581	Belem	898.66	BR21_2012	0.709299	0.709324	Manaus	827.92	BR16_2012	0.709093	0.709118	Belem	998.22	BR1_2012	0.708992	0.709017	Belem	374.66	BR25_2012	0.718345	0.718371	Manaus	712.64	BR24_2012	0.712604	0.71263	Manaus	1975.48	BR26_2012	0.708504	0.708529	Manaus	571.16	BR3_2012	0.70946	0.709485	Belem	665.48	BR6_2012	0.709714	0.709781	Belem
770.28	BR12_2012	0.708563	0.708576	Belem	888.18	BR14_2012	0.708936	0.708949	Belem	896.04	BR21_2012	0.709277	0.709302	Manaus	825.3	BR16_2012	0.70954	0.709565	Belem	995.6	BR1_2012	0.709211	0.709236	Belem	372.04	BR25_2012	0.718026	0.718051	Manaus	710.02	BR24_2012	0.714452	0.714477	Manaus	1972.86	BR26_2012	0.710849	0.710874	Manaus	568.54	BR3_2012	0.709445	0.70947	Belem	662.86	BR6_2012	0.71263	0.712697	Belem
767.66	BR12_2012	0.709056	0.709068	Belem	885.56	BR14_2012	0.708879	0.708891	Belem	893.42	BR21_2012	0.708811	0.708836	Manaus	822.68	BR16_2012	0.708379	0.708404	Belem	992.98	BR1_2012	0.709347	0.709372	Belem	369.42	BR25_2012	0.718364	0.71839	Manaus	707.4	BR24_2012	0.712247	0.712272	Manaus	1970.24	BR26_2012	0.713531	0.713556	Manaus	565.92	BR3_2012	0.709074	0.709099	Belem	660.24	BR6_2012	0.710932	0.710999	Belem
765.04	BR12_2012	0.709281	0.709294	Belem	882.94	BR14_2012	0.709087	0.7091	Belem	890.8	BR21_2012	0.709174	0.709199	Manaus	820.06	BR16_2012	0.709441	0.709466	Belem	990.36	BR1_2012	0.709189	0.709214	Belem	366.8	BR25_2012	0.717622	0.717647	Manaus	704.78	BR24_2012	0.712834	0.712859	Manaus	1967.62	BR26_2012	0.707529	0.707554	Manaus	563.3	BR3_2012	0.710004	0.710029	Belem	657.62	BR6_2012	0.71482	0.714887	Belem
762.42	BR12_2012	0.709169	0.709182	Belem	880.32	BR14_2012	0.709587	0.709599	Belem	888.18	BR21_2012	0.709243	0.709268	Manaus	817.44	BR16_2012	0.709055	0.70908	Belem	987.74	BR1_2012	0.70904	0.709065	Belem	364.18	BR25_2012	0.716821	0.716846	Manaus	702.16	BR24_2012	0.711788	0.711813	Manaus	1965	BR26_2012	0.708943	0.708968	Manaus	560.68	BR3_2012	0.709726	0.709751	Belem	655	BR6_2012	0.710558	0.710624	Belem
759.8	BR12_2012	0.709251	0.709264	Belem	877.7	BR14_2012	0.709536	0.709548	Belem	885.56	BR21_2012	0.708068	0.708093	Manaus	814.82	BR16_2012	0.7096	0.709625	Belem	985.12	BR1_2012	0.709127	0.709152	Belem	361.56	BR25_2012	0.716787	0.716812	Manaus	699.54	BR24_2012	0.712898	0.712923	Manaus	1962.38	BR26_2012	0.711944	0.711969	Manaus	558.06	BR3_2012	0.709109	0.709134	Belem	652.38	BR6_2012	0.713238	0.713305	Belem
757.18	BR12_2012	0.709161	0.709174	Belem	875.08	BR14_2012	0.708424	0.708437	Belem	882.94	BR21_2012	0.709494	0.709519	Manaus	812.2	BR16_2012	0.709349	0.709374	Belem	982.5	BR1_2012	0.709134	0.709159	Belem	358.94	BR25_2012	0.718224	0.71825	Manaus	696.92	BR24_2012	0.713045	0.71307	Manaus	1959.76	BR26_2012	0.710378	0.710403	Manaus	555.44	BR3_2012	0.70978	0.709806	Belem	649.76	BR6_2012	0.713611	0.713679	Belem
754.56	BR12_2012	0.708689	0.708702	Belem	872.46	BR14_2012	0.709803	0.709815	Belem	880.32	BR21_2012	0.709338	0.709363	Manaus	809.58	BR16_2012	0.709856	0.709881	Belem	979.88	BR1_2012	0.708972	0.708997	Belem	356.32	BR25_2012	0.719189	0.719214	Manaus	694.3	BR24_2012	0.7139	0.713926	Manaus	1957.14	BR26_2012	0.712884	0.71291	Manaus	552.82	BR3_2012	0.709473	0.709498	Belem	647.14	BR6_2012	0.711192	0.711259	Belem
751.94	BR12_2012	0.709472	0.709484	Belem	869.84	BR14_2012	0.709404	0.709416	Belem	877.7	BR21_2012	0.708857	0.708882	Manaus	806.96	BR16_2012	0.709411	0.709436	Belem	977.26	BR1_2012	0.709326	0.709351	Belem	353.7	BR25_2012	0.716344	0.71637	Manaus	691.68	BR24_2012	0.713127	0.713152	Manaus	1954.52	BR26_2012	0.710062	0.710087	Manaus	550.2	BR3_2012	0.709292	0.709317	Belem	644.52	BR6_2012	0.71082	0.710887	Belem
749.32	BR12_2012	0.709288	0.7093	Belem	867.22	BR14_2012	0.708785	0.708798	Belem	875.08	BR21_2012	0.708537	0.708562	Manaus	804.34	BR16_2012	0.709699	0.709724	Belem	974.64	BR1_2012	0.708895	0.70892	Belem	351.08	BR25_2012	0.717339	0.717364	Manaus	689.06	BR24_2012	0.713444	0.713469	Manaus	1951.9	BR26_2012	0.707353	0.707378	Manaus	547.58	BR3_2012	0.709836	0.709861	Belem	641.9	BR6_2012	0.709514	0.709581	Belem
746.7	BR12_2012	0.709067	0.70908	Belem	864.6	BR14_2012	0.708798	0.708811	Belem	872.46	BR21_2012	0.70886	0.708885	Manaus	801.72	BR16_2012	0.710369	0.710394	Belem	972.02	BR1_2012	0.709177	0.709202	Belem	348.46	BR25_2012	0.717336	0.717361	Manaus	686.44	BR24_2012	0.713698	0.713723	Manaus	1949.28	BR26_2012	0.712168	0.712193	Manaus	544.96	BR3_2012	0.70982	0.709846	Belem	639.28	BR6_2012	0.71025	0.710317	Belem
744.08	BR12_2012	0.709202	0.709214	Belem	861.98	BR14_2012	0.709781	0.709793	Belem	869.84	BR21_2012	0.709654	0.709679	Manaus	799.1	BR16_2012	0.710486	0.710511	Belem	969.4	BR1_2012	0.709091	0.709116	Belem	345.84	BR25_2012	0.718782	0.718808	Manaus	683.82	BR24_2012	0.711866	0.711891	Manaus	1946.66	BR26_2012	0.710621	0.710646	Manaus	542.34	BR3_2012	0.710004	0.710029	Belem	636.66	BR6_2012	0.710206	0.710273	Belem
741.46	BR12_2012	0.709047	0.709059	Belem	859.36	BR14_2012	0.709488	0.709501	Belem	867.22	BR21_2012	0.710015	0.71004	Manaus	796.48	BR16_2012	0.710058	0.710083	Belem	966.78	BR1_2012	0.708999	0.709024	Belem	343.22	BR25_2012	0.717681	0.717707	Manaus	681.2	BR24_2012	0.712185	0.71221	Manaus	1944.04	BR26_2012	0.708374	0.708399	Manaus	539.72	BR3_2012	0.709775	0.7098	Belem	634.04	BR6_2012	0.710871	0.710938	Belem
738.84	BR12_2012	0.709671	0.709683	Belem	856.74	BR14_2012	0.709346	0.709359	Belem	864.6	BR21_2012	0.709366	0.709391	Manaus	793.86	BR16_2012	0.710354	0.710379	Belem	964.16	BR1_2012	0.709066	0.709091	Belem	340.6	BR25_2012	0.717714	0.717739	Manaus	678.58	BR24_2012	0.713533	0.713558	Manaus	1941.42	BR26_2012	0.709424	0.709449	Manaus	537.1	BR3_2012	0.709563	0.709588	Belem	631.42	BR6_2012	0.712235	0.712302	Belem
736.22	BR12_2012	0.709787	0.709799	Belem	854.12	BR14_2012	0.709726	0.709739	Belem	861.98	BR21_2012	0.709243	0.709268	Manaus	791.24	BR16_2012	0.709948	0.709973	Belem	961.54	BR1_2012	0.709116	0.709141	Belem	337.98	BR25_2012	0.718121	0.718147	Manaus	675.96	BR24_2012	0.713537	0.713562	Manaus	1938.8	BR26_2012	0.709839	0.709864	Manaus	534.48	BR3_2012	0.709122	0.709147	Belem	628.8	BR6_2012	0.709175	0.709242	Belem
733.6	BR12_2012	0.709182	0.709194	Belem	851.5	BR14_2012	0.709463	0.709476	Belem	859.36	BR21_2012	0.709806	0.709831	Manaus	788.62	BR16_2012	0.70921	0.709235	Belem	958.92	BR1_2012	0.709185	0.70921	Belem	335.36	BR25_2012	0.718708	0.718733	Manaus	673.34	BR24_2012	0.712442	0.712467	Manaus	1936.18	BR26_2012	0.710729	0.710754	Manaus	531.86	BR3_2012	0.70877	0.708795	Belem	626.18	BR6_2012	0.711859	0.711926	Belem
730.98	BR12_2012	0.70945	0.709463	Belem	848.88	BR14_2012	0.709471	0.709484	Belem	856.74	BR21_2012	0.709913	0.709939	Manaus	786	BR16_2012	0.708756	0.708781	Belem	956.3	BR1_2012	0.709544	0.709569	Belem	332.74	BR25_2012	0.719349	0.719374	Manaus	670.72	BR24_2012	0.712449	0.712474	Manaus	1933.56	BR26_2012	0.711944	0.711969	Manaus	529.24	BR3_2012	0.709063	0.709088	Belem	623.56	BR6_2012	0.713068	0.713135	Belem
728.36	BR12_2012	0.708873	0.708885	Belem	846.26	BR14_2012	0.70903	0.709042	Belem	854.12	BR21_2012	0.709505	0.70953	Manaus	783.38	BR16_2012	0.707676	0.707701	Belem	953.68	BR1_2012	0.70952	0.709545	Belem	330.12	BR25_2012	0.717362	0.717388	Manaus	668.1	BR24_2012	0.712972	0.712997	Manaus	1930.94	BR26_2012	0.711365	0.71139	Manaus	526.62	BR3_2012	0.70959	0.709615	Belem	620.94	BR6_2012	0.712121	0.712188	Belem
725.74	BR12_2012	0.709843	0.709855	Belem	843.64	BR14_2012	0.709305	0.709318	Belem	851.5	BR21_2012	0.709081	0.709106	Manaus	780.76	BR16_2012	0.709625	0.70965	Belem	951.06	BR1_2012	0.7091	0.709125	Belem	327.5	BR25_2012	0.717747	0.717772	Manaus	665.48	BR24_2012	0.71313	0.713155	Manaus	1928.32	BR26_2012	0.71157	0.711595	Manaus	524	BR3_2012	0.709149	0.709174	Belem	618.32	BR6_2012	0.708957	0.709024	Belem
723.12	BR12_2012	0.709349	0.709362	Belem	841.02	BR14_2012	0.709185	0.709197	Belem	848.88	BR21_2012	0.709396	0.709421	Manaus	778.14	BR16_2012	0.710144	0.710169	Belem	948.44	BR1_2012	0.708782	0.708807	Belem	324.88	BR25_2012	0.718877	0.718902	Manaus	662.86	BR24_2012	0.712885	0.71291	Manaus	1925.7	BR26_2012	0.707806	0.707831	Manaus	521.38	BR3_2012	0.709366	0.709391	Belem	615.7	BR6_2012	0.709143	0.709209	Belem
720.5	BR12_2012	0.708574	0.708587	Belem	838.4	BR14_2012	0.709414	0.709426	Belem	846.26	BR21_2012	0.709189	0.709214	Manaus	775.52	BR16_2012	0.70954	0.709565	Belem	945.82	BR1_2012	0.709211	0.709236	Belem	322.26	BR25_2012	0.718537	0.718562	Manaus	660.24	BR24_2012	0.713659	0.713684	Manaus	1923.08	BR26_2012	0.708705	0.70873	Manaus	518.76	BR3_2012	0.70937	0.709395	Belem	613.08	BR6_2012	0.712793	0.71286	Belem
717.88	BR12_2012	0.709553	0.709566	Belem	835.78	BR14_2012	0.70956	0.709572	Belem	843.64	BR21_2012	0.709146	0.709171	Manaus	772.9	BR16_2012	0.708883	0.708908	Belem	943.2	BR1_2012	0.710031	0.710056	Belem	319.64	BR25_2012	0.717983	0.718008	Manaus	657.62	BR24_2012	0.711217	0.711242	Manaus	1920.46	BR26_2012	0.706475	0.7065	Manaus	516.14	BR3_2012	0.709391	0.709416	Belem	610.46	BR6_2012	0.711508	0.711575	Belem
715.26	BR12_2012	0.709348	0.70936	Belem	833.16	BR14_2012	0.708699	0.708712	Belem	841.02	BR21_2012	0.709526	0.709551	Manaus	770.28	BR16_2012	0.709537	0.709562	Belem	940.58	BR1_2012	0.709669	0.709694	Belem	317.02	BR25_2012	0.717744	0.717769	Manaus	655	BR24_2012	0.711985	0.71201	Manaus	1917.84	BR26_2012	0.708724	0.708749	Manaus	513.52	BR3_2012	0.709127	0.709152	Belem	607.84	BR6_2012	0.711972	0.712039	Belem
712.64	BR12_2012	0.709518	0.70953	Belem	830.54	BR14_2012	0.709301	0.709314	Belem	838.4	BR21_2012	0.709396	0.709421	Manaus	767.66	BR16_2012	0.709489	0.709514	Belem	937.96	BR1_2012	0.709697	0.709722	Belem	314.4	BR25_2012	0.717867	0.717892	Manaus	652.38	BR24_2012	0.713764	0.713789	Manaus	1915.22	BR26_2012	0.710693	0.710718	Manaus	510.9	BR3_2012	0.709161	0.709186	Belem	605.22	BR6_2012	0.711617	0.711684	Belem
710.02	BR12_2012	0.708848	0.708861	Belem	827.92	BR14_2012	0.709049	0.709062	Belem	835.78	BR21_2012	0.708971	0.708996	Manaus	765.04	BR16_2012	0.709556	0.709581	Belem	935.34	BR1_2012	0.709551	0.709576	Belem	311.78	BR25_2012	0.719102	0.719127	Manaus	649.76	BR24_2012	0.712859	0.712884	Manaus	1912.6	BR26_2012	0.710947	0.710972	Manaus	508.28	BR3_2012	0.709472	0.709497	Belem	602.6	BR6_2012	0.711961	0.712028	Belem
707.4	BR12_2012	0.709075	0.709087	Belem	825.3	BR14_2012	0.708888	0.7089	Belem	833.16	BR21_2012	0.70971	0.709735	Manaus	762.42	BR16_2012	0.709329	0.709354	Belem	932.72	BR1_2012	0.709913	0.709938	Belem	309.16	BR25_2012	0.718145	0.71817	Manaus	647.14	BR24_2012	0.711836	0.711861	Manaus	1909.98	BR26_2012	0.709052	0.709077	Manaus	505.66	BR3_2012	0.709725	0.70975	Belem	599.98	BR6_2012	0.710814	0.710881	Belem
704.78	BR12_2012	0.709034	0.709047	Belem	822.68	BR14_2012	0.709684	0.709697	Belem	830.54	BR21_2012	0.709528	0.709553	Manaus	759.8	BR16_2012	0.709057	0.709082	Belem	930.1	BR1_2012	0.70921	0.709235	Belem	306.54	BR25_2012	0.71753	0.717556	Manaus	644.52	BR24_2012	0.71298	0.713005	Manaus	1907.36	BR26_2012	0.711777	0.711802	Manaus	503.04	BR3_2012	0.709269	0.709294	Belem	597.36	BR6_2012	0.710438	0.710505	Belem
702.16	BR12_2012	0.709404	0.709416	Belem	820.06	BR14_2012	0.709447	0.70946	Belem	827.92	BR21_2012	0.709509	0.709534	Manaus	757.18	BR16_2012	0.709293	0.709318	Belem	927.48	BR1_2012	0.708789	0.708814	Belem	303.92	BR25_2012	0.718653	0.718678	Manaus	641.9	BR24_2012	0.712768	0.712793	Manaus	1904.74	BR26_2012	0.710635	0.71066	Manaus	500.42	BR3_2012	0.709655	0.70968	Belem	594.74	BR6_2012	0.711246	0.711313	Belem
699.54	BR12_2012	0.709902	0.709915	Belem	817.44	BR14_2012	0.709594	0.709607	Belem	825.3	BR21_2012	0.708915	0.70894	Manaus	754.56	BR16_2012	0.709458	0.709483	Belem	924.86	BR1_2012	0.708746	0.708771	Belem	301.3	BR25_2012	0.719335	0.71936	Manaus	639.28	BR24_2012	0.71288	0.712905	Manaus	1902.12	BR26_2012	0.709564	0.709589	Manaus	497.8	BR3_2012	0.709051	0.709076	Belem	592.12	BR6_2012	0.710171	0.710238	Belem
696.92	BR12_2012	0.709229	0.709241	Belem	814.82	BR14_2012	0.709059	0.709071	Belem	822.68	BR21_2012	0.70938	0.709405	Manaus	751.94	BR16_2012	0.709546	0.709571	Belem	922.24	BR1_2012	0.709287	0.709312	Belem	298.68	BR25_2012	0.718088	0.718113	Manaus	636.66	BR24_2012	0.714063	0.714088	Manaus	1899.5	BR26_2012	0.707603	0.707627	Manaus	495.18	BR3_2012	0.708805	0.70883	Belem	589.5	BR6_2012	0.709437	0.709504	Belem
694.3	BR12_2012	0.709088	0.7091	Belem	812.2	BR14_2012	0.70884	0.708852	Belem	820.06	BR21_2012	0.708831	0.708856	Manaus	749.32	BR16_2012	0.709301	0.709326	Belem	919.62	BR1_2012	0.709097	0.709122	Belem	296.06	BR25_2012	0.717691	0.717716	Manaus	634.04	BR24_2012	0.71551	0.715536	Manaus	1896.88	BR26_2012	0.711904	0.711929	Manaus	492.56	BR3_2012	0.709306	0.709331	Belem	586.88	BR6_2012	0.708636	0.708702	Belem
691.68	BR12_2012	0.7091	0.709112	Belem	809.58	BR14_2012	0.70904	0.709053	Belem	817.44	BR21_2012	0.70933	0.709355	Manaus	746.7	BR16_2012	0.709298	0.709323	Belem	917	BR1_2012	0.709062	0.709087	Belem	293.44	BR25_2012	0.719024	0.719049	Manaus	631.42	BR24_2012	0.713172	0.713197	Manaus	1894.26	BR26_2012	0.709693	0.709718	Manaus	489.94	BR3_2012	0.708663	0.708688	Belem	584.26	BR6_2012	0.710691	0.710757	Belem
689.06	BR12_2012	0.709293	0.709306	Belem	806.96	BR14_2012	0.708936	0.708949	Belem	814.82	BR21_2012	0.709314	0.709339	Manaus	744.08	BR16_2012	0.709625	0.70965	Belem	914.38	BR1_2012	0.70944	0.709465	Belem	290.82	BR25_2012	0.718121	0.718147	Manaus	628.8	BR24_2012	0.71246	0.712485	Manaus	1891.64	BR26_2012	0.705141	0.705165	Manaus	487.32	BR3_2012	0.709373	0.709398	Belem	581.64	BR6_2012	0.709272	0.709338	Belem
686.44	BR12_2012	0.709371	0.709384	Belem	804.34	BR14_2012	0.708905	0.708917	Belem	812.2	BR21_2012	0.709095	0.70912	Manaus	741.46	BR16_2012	0.709577	0.709602	Belem	911.76	BR1_2012	0.708821	0.708846	Belem	288.2	BR25_2012	0.719885	0.71991	Manaus	626.18	BR24_2012	0.713324	0.713349	Manaus	1889.02	BR26_2012	0.708487	0.708512	Manaus	484.7	BR3_2012	0.710343	0.710368	Belem	579.02	BR6_2012	0.709753	0.70982	Belem
683.82	BR12_2012	0.70918	0.709192	Belem	801.72	BR14_2012	0.708821	0.708833	Belem	809.58	BR21_2012	0.708937	0.708962	Manaus	738.84	BR16_2012	0.709313	0.709338	Belem	909.14	BR1_2012	0.70931	0.709335	Belem	285.58	BR25_2012	0.718639	0.718664	Manaus	623.56	BR24_2012	0.712628	0.712653	Manaus	1886.4	BR26_2012	0.706472	0.706497	Manaus	482.08	BR3_2012	0.709317	0.709342	Belem	576.4	BR6_2012	0.711181	0.711248	Belem
681.2	BR12_2012	0.710018	0.710031	Belem	799.1	BR14_2012	0.709417	0.70943	Belem	806.96	BR21_2012	0.709303	0.709328	Manaus	736.22	BR16_2012	0.710098	0.710123	Belem	906.52	BR1_2012	0.708937	0.708962	Belem	282.96	BR25_2012	0.717794	0.717819	Manaus	620.94	BR24_2012	0.713551	0.713576	Manaus	1883.78	BR26_2012	0.706579	0.706604	Manaus	479.46	BR3_2012	0.70944	0.709465	Belem	573.78	BR6_2012	0.711207	0.711274	Belem
678.58	BR12_2012	0.709491	0.709504	Belem	796.48	BR14_2012	0.709577	0.709589	Belem	804.34	BR21_2012	0.709244	0.709269	Manaus	733.6	BR16_2012	0.710067	0.710092	Belem	903.9	BR1_2012	0.709333	0.709358	Belem	280.34	BR25_2012	0.717862	0.717887	Manaus	618.32	BR24_2012	0.71315	0.713175	Manaus	1881.16	BR26_2012	0.713457	0.713482	Manaus	476.84	BR3_2012	0.70911	0.709135	Belem	571.16	BR6_2012	0.712532	0.712599	Belem
675.96	BR12_2012	0.708918	0.70893	Belem	793.86	BR14_2012	0.709186	0.709199	Belem	801.72	BR21_2012	0.709292	0.709317	Manaus	730.98	BR16_2012	0.710044	0.710069	Belem	901.28	BR1_2012	0.709798	0.709823	Belem	277.72	BR25_2012	0.718701	0.718726	Manaus	615.7	BR24_2012	0.713727	0.713752	Manaus	1878.54	BR26_2012	0.708713	0.708738	Manaus	474.22	BR3_2012	0.709743	0.709768	Belem	568.54	BR6_2012	0.711263	0.71133	Belem
673.34	BR12_2012	0.708867	0.708879	Belem	791.24	BR14_2012	0.709459	0.709472	Belem	799.1	BR21_2012	0.709522	0.709547	Manaus	728.36	BR16_2012	0.70961	0.709635	Belem	898.66	BR1_2012	0.709286	0.709311	Belem	275.1	BR25_2012	0.719473	0.719498	Manaus	613.08	BR24_2012	0.713167	0.713192	Manaus	1875.92	BR26_2012	0.707505	0.70753	Manaus	471.6	BR3_2012	0.708785	0.70881	Belem	565.92	BR6_2012	0.710174	0.710241	Belem
670.72	BR12_2012	0.709221	0.709233	Belem	788.62	BR14_2012	0.709161	0.709173	Belem	796.48	BR21_2012	0.709368	0.709393	Manaus	725.74	BR16_2012	0.709755	0.70978	Belem	896.04	BR1_2012	0.709514	0.709539	Belem	272.48	BR25_2012	0.718602	0.718627	Manaus	610.46	BR24_2012	0.71288	0.712905	Manaus	1873.3	BR26_2012	0.712163	0.712188	Manaus	468.98	BR3_2012	0.708854	0.708878	Belem	563.3	BR6_2012	0.710651	0.710717	Belem
668.1	BR12_2012	0.709144	0.709157	Belem	786	BR14_2012	0.709284	0.709296	Belem	793.86	BR21_2012	0.709348	0.709373	Manaus	723.12	BR16_2012	0.709254	0.709279	Belem	893.42	BR1_2012	0.709193	0.709218	Belem	269.86	BR25_2012	0.718655	0.71868	Manaus	607.84	BR24_2012	0.712752	0.712777	Manaus	1870.68	BR26_2012	0.71175	0.711776	Manaus	466.36	BR3_2012	0.709534	0.709559	Belem	560.68	BR6_2012	0.711594	0.711661	Belem
665.48	BR12_2012	0.709492	0.709505	Belem	783.38	BR14_2012	0.709133	0.709146	Belem	791.24	BR21_2012	0.709305	0.70933	Manaus	720.5	BR16_2012	0.709782	0.709807	Belem	890.8	BR1_2012	0.708854	0.708879	Belem	267.24	BR25_2012	0.718847	0.718872	Manaus	605.22	BR24_2012	0.712433	0.712458	Manaus	1868.06	BR26_2012	0.710507	0.710532	Manaus	463.74	BR3_2012	0.708971	0.708996	Belem	558.06	BR6_2012	0.709335	0.709402	Belem
662.86	BR12_2012	0.709389	0.709402	Belem	780.76	BR14_2012	0.709169	0.709182	Belem	788.62	BR21_2012	0.708761	0.708786	Manaus	717.88	BR16_2012	0.710411	0.710436	Belem	888.18	BR1_2012	0.709346	0.709371	Belem	264.62	BR25_2012	0.718986	0.719011	Manaus	602.6	BR24_2012	0.713181	0.713207	Manaus	1865.44	BR26_2012	0.711627	0.711652	Manaus	461.12	BR3_2012	0.710258	0.710283	Belem	555.44	BR6_2012	0.710946	0.711013	Belem
660.24	BR12_2012	0.708505	0.708517	Belem	778.14	BR14_2012	0.709378	0.70939	Belem	786	BR21_2012	0.708076	0.708101	Manaus	715.26	BR16_2012	0.709052	0.709077	Belem	885.56	BR1_2012	0.709291	0.709316	Belem	262	BR25_2012	0.718597	0.718622	Manaus	599.98	BR24_2012	0.713362	0.713387	Manaus	1862.82	BR26_2012	0.708254	0.708279	Manaus	458.5	BR3_2012	0.70935	0.709375	Belem	552.82	BR6_2012	0.707005	0.707071	Belem
657.62	BR12_2012	0.708635	0.708647	Belem	775.52	BR14_2012	0.709523	0.709535	Belem	783.38	BR21_2012	0.708847	0.708872	Manaus	712.64	BR16_2012	0.709866	0.709891	Belem	882.94	BR1_2012	0.709093	0.709118	Belem	259.38	BR25_2012	0.718743	0.718768	Manaus	597.36	BR24_2012	0.713122	0.713147	Manaus	1860.2	BR26_2012	0.710082	0.710107	Manaus	455.88	BR3_2012	0.709814	0.709839	Belem	550.2	BR6_2012	0.711139	0.711206	Belem
655	BR12_2012	0.707184	0.707197	Belem	772.9	BR14_2012	0.709603	0.709616	Belem	780.76	BR21_2012	0.709864	0.709889	Manaus	710.02	BR16_2012	0.709725	0.70975	Belem	880.32	BR1_2012	0.708812	0.708837	Belem	256.76	BR25_2012	0.719914	0.719939	Manaus	594.74	BR24_2012	0.71382	0.713845	Manaus	1857.58	BR26_2012	0.70901	0.709035	Manaus	453.26	BR3_2012	0.708762	0.708787	Belem	547.58	BR6_2012	0.711571	0.711638	Belem
652.38	BR12_2012	0.70855	0.708562	Belem	770.28	BR14_2012	0.710064	0.710077	Belem	778.14	BR21_2012	0.708613	0.708638	Manaus	707.4	BR16_2012	0.71011	0.710135	Belem	877.7	BR1_2012	0.708506	0.708531	Belem	254.14	BR25_2012	0.720483	0.720508	Manaus	592.12	BR24_2012	0.712675	0.7127	Manaus	1854.96	BR26_2012	0.711001	0.711026	Manaus	450.64	BR3_2012	0.709172	0.709197	Belem	544.96	BR6_2012	0.709595	0.709661	Belem
649.76	BR12_2012	0.709013	0.709025	Belem	767.66	BR14_2012	0.709303	0.709315	Belem	775.52	BR21_2012	0.708975	0.709	Manaus	704.78	BR16_2012	0.710596	0.710621	Belem	875.08	BR1_2012	0.709125	0.70915	Belem	251.52	BR25_2012	0.720228	0.720254	Manaus	589.5	BR24_2012	0.713708	0.713733	Manaus	1852.34	BR26_2012	0.709648	0.709673	Manaus	448.02	BR3_2012	0.709248	0.709273	Belem	542.34	BR6_2012	0.712174	0.712241	Belem
647.14	BR12_2012	0.709454	0.709467	Belem	765.04	BR14_2012	0.708946	0.708959	Belem	772.9	BR21_2012	0.709262	0.709287	Manaus	702.16	BR16_2012	0.710055	0.71008	Belem	872.46	BR1_2012	0.709246	0.709271	Belem	248.9	BR25_2012	0.718329	0.718355	Manaus	586.88	BR24_2012	0.714396	0.714421	Manaus	1849.72	BR26_2012	0.709102	0.709127	Manaus	445.4	BR3_2012	0.709407	0.709432	Belem	539.72	BR6_2012	0.711658	0.711725	Belem
644.52	BR12_2012	0.709051	0.709064	Belem	762.42	BR14_2012	0.709453	0.709465	Belem	770.28	BR21_2012	0.708681	0.708706	Manaus	699.54	BR16_2012	0.710587	0.710612	Belem	869.84	BR1_2012	0.709052	0.709077	Belem	246.28	BR25_2012	0.7196	0.719626	Manaus	584.26	BR24_2012	0.712842	0.712867	Manaus	1847.1	BR26_2012	0.708465	0.70849	Manaus	442.78	BR3_2012	0.709741	0.709766	Belem	537.1	BR6_2012	0.709828	0.709894	Belem
641.9	BR12_2012	0.709329	0.709342	Belem	759.8	BR14_2012	0.709931	0.709943	Belem	767.66	BR21_2012	0.709547	0.709572	Manaus	696.92	BR16_2012	0.709994	0.710019	Belem	867.22	BR1_2012	0.709532	0.709557	Belem	243.66	BR25_2012	0.718877	0.718902	Manaus	581.64	BR24_2012	0.712568	0.712593	Manaus	1844.48	BR26_2012	0.707047	0.707072	Manaus	440.16	BR3_2012	0.709731	0.709756	Belem	534.48	BR6_2012	0.709461	0.709528	Belem
639.28	BR12_2012	0.708442	0.708455	Belem	757.18	BR14_2012	0.708928	0.70894	Belem	765.04	BR21_2012	0.709084	0.709109	Manaus	694.3	BR16_2012	0.710338	0.710363	Belem	864.6	BR1_2012	0.709445	0.70947	Belem	241.04	BR25_2012	0.721747	0.721772	Manaus	579.02	BR24_2012	0.713229	0.713254	Manaus	1841.86	BR26_2012	0.705315	0.70534	Manaus	437.54	BR3_2012	0.709449	0.709474	Belem	531.86	BR6_2012	0.709055	0.709122	Belem
636.66	BR12_2012	0.709498	0.709511	Belem	754.56	BR14_2012	0.709195	0.709207	Belem	762.42	BR21_2012	0.709376	0.709401	Manaus	691.68	BR16_2012	0.710907	0.710932	Belem	861.98	BR1_2012	0.709137	0.709162	Belem	238.42	BR25_2012	0.721479	0.721504	Manaus	576.4	BR24_2012	0.712593	0.712618	Manaus	1839.24	BR26_2012	0.711626	0.711651	Manaus	434.92	BR3_2012	0.709568	0.709593	Belem	529.24	BR6_2012	0.710316	0.710383	Belem
634.04	BR12_2012	0.709007	0.709019	Belem	751.94	BR14_2012	0.709539	0.709551	Belem	759.8	BR21_2012	0.709677	0.709702	Manaus	689.06	BR16_2012	0.710606	0.710631	Belem	859.36	BR1_2012	0.709133	0.709158	Belem	235.8	BR25_2012	0.721126	0.721152	Manaus	573.78	BR24_2012	0.712113	0.712138	Manaus	1836.62	BR26_2012	0.711828	0.711853	Manaus	432.3	BR3_2012	0.709126	0.709151	Belem	526.62	BR6_2012	0.709939	0.710006	Belem
631.42	BR12_2012	0.708949	0.708962	Belem	749.32	BR14_2012	0.709388	0.709401	Belem	757.18	BR21_2012	0.709051	0.709076	Manaus	686.44	BR16_2012	0.709803	0.709828	Belem	856.74	BR1_2012	0.709105	0.70913	Belem	233.18	BR25_2012	0.719144	0.71917	Manaus	571.16	BR24_2012	0.712741	0.712766	Manaus	1834	BR26_2012	0.711679	0.711704	Manaus	429.68	BR3_2012	0.709072	0.709097	Belem	524	BR6_2012	0.710665	0.710731	Belem
628.8	BR12_2012	0.709051	0.709064	Belem	746.7	BR14_2012	0.709119	0.709132	Belem	754.56	BR21_2012	0.708951	0.708976	Manaus	683.82	BR16_2012	0.710643	0.710669	Belem	854.12	BR1_2012	0.70908	0.709105	Belem	230.56	BR25_2012	0.719685	0.71971	Manaus	568.54	BR24_2012	0.713765	0.71379	Manaus	1831.38	BR26_2012	0.710687	0.710712	Manaus	427.06	BR3_2012	0.709416	0.709441	Belem	521.38	BR6_2012	0.711885	0.711951	Belem
626.18	BR12_2012	0.709083	0.709095	Belem	744.08	BR14_2012	0.708854	0.708867	Belem	751.94	BR21_2012	0.709625	0.70965	Manaus	681.2	BR16_2012	0.71005	0.710075	Belem	851.5	BR1_2012	0.709071	0.709096	Belem	227.94	BR25_2012	0.721245	0.72127	Manaus	565.92	BR24_2012	0.712714	0.71274	Manaus	1828.76	BR26_2012	0.711607	0.711632	Manaus	424.44	BR3_2012	0.708894	0.708919	Belem	518.76	BR6_2012	0.713201	0.713268	Belem
623.56	BR12_2012	0.70958	0.709593	Belem	741.46	BR14_2012	0.708774	0.708787	Belem	749.32	BR21_2012	0.709363	0.709388	Manaus	678.58	BR16_2012	0.710193	0.710218	Belem	848.88	BR1_2012	0.70926	0.709285	Belem	225.32	BR25_2012	0.720516	0.720541	Manaus	563.3	BR24_2012	0.712834	0.712859	Manaus	1826.14	BR26_2012	0.706679	0.706704	Manaus	421.82	BR3_2012	0.709165	0.70919	Belem	516.14	BR6_2012	0.711184	0.71125	Belem
620.94	BR12_2012	0.708953	0.708965	Belem	738.84	BR14_2012	0.708901	0.708914	Belem	746.7	BR21_2012	0.708604	0.708629	Manaus	675.96	BR16_2012	0.710419	0.710444	Belem	846.26	BR1_2012	0.709247	0.709272	Belem	222.7	BR25_2012	0.721611	0.721637	Manaus	560.68	BR24_2012	0.713322	0.713347	Manaus	1823.52	BR26_2012	0.707264	0.707289	Manaus	419.2	BR3_2012	0.708933	0.708958	Belem	513.52	BR6_2012	0.709738	0.709805	Belem
618.32	BR12_2012	0.708578	0.70859	Belem	736.22	BR14_2012	0.708806	0.708819	Belem	744.08	BR21_2012	0.708938	0.708963	Manaus	673.34	BR16_2012	0.711376	0.711401	Belem	843.64	BR1_2012	0.7095	0.709525	Belem	220.08	BR25_2012	0.721005	0.72103	Manaus	558.06	BR24_2012	0.713144	0.713169	Manaus	1820.9	BR26_2012	0.708109	0.708134	Manaus	416.58	BR3_2012	0.709649	0.709674	Belem	510.9	BR6_2012	0.70873	0.708796	Belem
615.7	BR12_2012	0.709254	0.709266	Belem	733.6	BR14_2012	0.709254	0.709267	Belem	741.46	BR21_2012	0.709611	0.709636	Manaus	670.72	BR16_2012	0.711289	0.711314	Belem	841.02	BR1_2012	0.708521	0.708546	Belem	217.46	BR25_2012	0.721148	0.721173	Manaus	555.44	BR24_2012	0.712644	0.712669	Manaus	1818.28	BR26_2012	0.711152	0.711177	Manaus	413.96	BR3_2012	0.70958	0.709605	Belem	508.28	BR6_2012	0.709178	0.709245	Belem
613.08	BR12_2012	0.709326	0.709338	Belem	730.98	BR14_2012	0.709499	0.709512	Belem	738.84	BR21_2012	0.709542	0.709567	Manaus	668.1	BR16_2012	0.710414	0.710439	Belem	838.4	BR1_2012	0.708984	0.709009	Belem	214.84	BR25_2012	0.721147	0.721173	Manaus	552.82	BR24_2012	0.712987	0.713012	Manaus	1815.66	BR26_2012	0.709756	0.709781	Manaus	411.34	BR3_2012	0.709731	0.709756	Belem	505.66	BR6_2012	0.712267	0.712334	Belem
610.46	BR12_2012	0.708978	0.708991	Belem	728.36	BR14_2012	0.709548	0.709561	Belem	736.22	BR21_2012	0.708722	0.708747	Manaus	665.48	BR16_2012	0.709898	0.709924	Belem	835.78	BR1_2012	0.709761	0.709786	Belem	212.22	BR25_2012	0.721851	0.721876	Manaus	550.2	BR24_2012	0.712572	0.712597	Manaus	1813.04	BR26_2012	0.709888	0.709913	Manaus	408.72	BR3_2012	0.709957	0.709982	Belem	503.04	BR6_2012	0.709358	0.709424	Belem
607.84	BR12_2012	0.709076	0.709088	Belem	725.74	BR14_2012	0.709331	0.709343	Belem	733.6	BR21_2012	0.709658	0.709683	Manaus	662.86	BR16_2012	0.710533	0.710559	Belem	833.16	BR1_2012	0.708617	0.708642	Belem	209.6	BR25_2012	0.721732	0.721757	Manaus	547.58	BR24_2012	0.712585	0.71261	Manaus	1810.42	BR26_2012	0.709181	0.709206	Manaus	406.1	BR3_2012	0.710124	0.710149	Belem	500.42	BR6_2012	0.710305	0.710372	Belem
605.22	BR12_2012	0.709822	0.709834	Belem	723.12	BR14_2012	0.708734	0.708746	Belem	730.98	BR21_2012	0.708849	0.708874	Manaus	660.24	BR16_2012	0.710936	0.710961	Belem	830.54	BR1_2012	0.709031	0.709056	Belem	206.98	BR25_2012	0.721377	0.721403	Manaus	544.96	BR24_2012	0.713234	0.713259	Manaus	1807.8	BR26_2012	0.710548	0.710573	Manaus	403.48	BR3_2012	0.709362	0.709387	Belem	497.8	BR6_2012	0.710916	0.710983	Belem
602.6	BR12_2012	0.708953	0.708966	Belem	720.5	BR14_2012	0.709123	0.709136	Belem	728.36	BR21_2012	0.708549	0.708574	Manaus	657.62	BR16_2012	0.711007	0.711032	Belem	827.92	BR1_2012	0.709375	0.7094	Belem	204.36	BR25_2012	0.721842	0.721867	Manaus	542.34	BR24_2012	0.712636	0.712662	Manaus	1805.18	BR26_2012	0.710202	0.710227	Manaus	400.86	BR3_2012	0.709194	0.709219	Belem	495.18	BR6_2012	0.711046	0.711113	Belem
599.98	BR12_2012	0.709781	0.709793	Belem	717.88	BR14_2012	0.709131	0.709143	Belem	725.74	BR21_2012	0.709455	0.70948	Manaus	655	BR16_2012	0.711277	0.711302	Belem	825.3	BR1_2012	0.708888	0.708913	Belem	201.74	BR25_2012	0.721383	0.721408	Manaus	539.72	BR24_2012	0.713103	0.713128	Manaus	1802.56	BR26_2012	0.709724	0.709749	Manaus	398.24	BR3_2012	0.709296	0.709321	Belem	492.56	BR6_2012	0.709535	0.709601	Belem
597.36	BR12_2012	0.709527	0.70954	Belem	715.26	BR14_2012	0.708999	0.709012	Belem	723.12	BR21_2012	0.708744	0.708769	Manaus	652.38	BR16_2012	0.711484	0.711509	Belem	822.68	BR1_2012	0.709262	0.709287	Belem	199.12	BR25_2012	0.721496	0.721521	Manaus	537.1	BR24_2012	0.713266	0.713291	Manaus	1799.94	BR26_2012	0.709762	0.709787	Manaus	395.62	BR3_2012	0.70939	0.709415	Belem	489.94	BR6_2012	0.712629	0.712696	Belem
594.74	BR12_2012	0.70903	0.709043	Belem	712.64	BR14_2012	0.70896	0.708972	Belem	720.5	BR21_2012	0.708971	0.708996	Manaus	649.76	BR16_2012	0.710227	0.710252	Belem	820.06	BR1_2012	0.708876	0.708901	Belem	196.5	BR25_2012	0.722293	0.722319	Manaus	534.48	BR24_2012	0.713108	0.713133	Manaus	1797.32	BR26_2012	0.70935	0.709375	Manaus	393	BR3_2012	0.709203	0.709228	Belem	487.32	BR6_2012	0.711996	0.712063	Belem
592.12	BR12_2012	0.708605	0.708617	Belem	710.02	BR14_2012	0.709245	0.709258	Belem	717.88	BR21_2012	0.709145	0.70917	Manaus	647.14	BR16_2012	0.710498	0.710523	Belem	817.44	BR1_2012	0.709278	0.709303	Belem	193.88	BR25_2012	0.722343	0.722368	Manaus	531.86	BR24_2012	0.712941	0.712966	Manaus	1794.7	BR26_2012	0.706729	0.706754	Manaus	390.38	BR3_2012	0.709644	0.709669	Belem	484.7	BR6_2012	0.710166	0.710233	Belem
589.5	BR12_2012	0.708993	0.709006	Belem	707.4	BR14_2012	0.709283	0.709296	Belem	715.26	BR21_2012	0.709441	0.709467	Manaus	644.52	BR16_2012	0.711032	0.711057	Belem	814.82	BR1_2012	0.709467	0.709492	Belem	191.26	BR25_2012	0.721823	0.721849	Manaus	529.24	BR24_2012	0.712897	0.712922	Manaus	1792.08	BR26_2012	0.709432	0.709457	Manaus	387.76	BR3_2012	0.708968	0.708993	Belem	482.08	BR6_2012	0.710561	0.710628	Belem
586.88	BR12_2012	0.709675	0.709688	Belem	704.78	BR14_2012	0.708874	0.708886	Belem	712.64	BR21_2012	0.709666	0.709691	Manaus	641.9	BR16_2012	0.711224	0.711249	Belem	812.2	BR1_2012	0.709284	0.709309	Belem	188.64	BR25_2012	0.724714	0.724739	Manaus	526.62	BR24_2012	0.712211	0.712236	Manaus	1789.46	BR26_2012	0.709611	0.709636	Manaus	385.14	BR3_2012	0.709329	0.709354	Belem	479.46	BR6_2012	0.70769	0.707757	Belem
584.26	BR12_2012	0.710023	0.710035	Belem	702.16	BR14_2012	0.709284	0.709297	Belem	710.02	BR21_2012	0.709199	0.709224	Manaus	639.28	BR16_2012	0.71141	0.711435	Belem	809.58	BR1_2012	0.70925	0.709275	Belem	186.02	BR25_2012	0.723721	0.723746	Manaus	524	BR24_2012	0.712678	0.712703	Manaus	1786.84	BR26_2012	0.709734	0.709759	Manaus	382.52	BR3_2012	0.709409	0.709434	Belem	476.84	BR6_2012	0.708625	0.708691	Belem
581.64	BR12_2012	0.709487	0.709499	Belem	699.54	BR14_2012	0.708979	0.708991	Belem	707.4	BR21_2012	0.709741	0.709766	Manaus	636.66	BR16_2012	0.711462	0.711487	Belem	806.96	BR1_2012	0.709191	0.709216	Belem	183.4	BR25_2012	0.721948	0.721974	Manaus	521.38	BR24_2012	0.712377	0.712403	Manaus	1784.22	BR26_2012	0.70951	0.709535	Manaus	379.9	BR3_2012	0.709368	0.709393	Belem	474.22	BR6_2012	0.709808	0.709875	Belem
579.02	BR12_2012	0.709267	0.70928	Belem	696.92	BR14_2012	0.709566	0.709579	Belem	704.78	BR21_2012	0.710016	0.710041	Manaus	634.04	BR16_2012	0.711447	0.711472	Belem	804.34	BR1_2012	0.708901	0.708926	Belem	180.78	BR25_2012	0.722267	0.722293	Manaus	518.76	BR24_2012	0.711727	0.711752	Manaus	1781.6	BR26_2012	0.710655	0.71068	Manaus	377.28	BR3_2012	0.709464	0.709489	Belem	471.6	BR6_2012	0.708926	0.708992	Belem
576.4	BR12_2012	0.709585	0.709598	Belem	694.3	BR14_2012	0.709763	0.709775	Belem	702.16	BR21_2012	0.70919	0.709215	Manaus	631.42	BR16_2012	0.709699	0.709724	Belem	801.72	BR1_2012	0.709319	0.709344	Belem	178.16	BR25_2012	0.721339	0.721364	Manaus	516.14	BR24_2012	0.712445	0.71247	Manaus	1778.98	BR26_2012	0.71022	0.710245	Manaus	374.66	BR3_2012	0.709724	0.709749	Belem	468.98	BR6_2012	0.708749	0.708815	Belem
573.78	BR12_2012	0.710119	0.710131	Belem	691.68	BR14_2012	0.709688	0.7097	Belem	699.54	BR21_2012	0.708778	0.708803	Manaus	628.8	BR16_2012	0.711058	0.711083	Belem	799.1	BR1_2012	0.709437	0.709462	Belem	175.54	BR25_2012	0.723107	0.723133	Manaus	513.52	BR24_2012	0.713418	0.713443	Manaus	1776.36	BR26_2012	0.709446	0.709471	Manaus	372.04	BR3_2012	0.709445	0.70947	Belem	466.36	BR6_2012	0.712037	0.712104	Belem
571.16	BR12_2012	0.709463	0.709475	Belem	689.06	BR14_2012	0.709469	0.709482	Belem	696.92	BR21_2012	0.708878	0.708903	Manaus	626.18	BR16_2012	0.712709	0.712734	Belem	796.48	BR1_2012	0.709119	0.709144	Belem	172.92	BR25_2012	0.723794	0.72382	Manaus	510.9	BR24_2012	0.713089	0.713114	Manaus	1773.74	BR26_2012	0.708825	0.70885	Manaus	369.42	BR3_2012	0.709171	0.709196	Belem	463.74	BR6_2012	0.70929	0.709357	Belem
568.54	BR12_2012	0.709728	0.70974	Belem	686.44	BR14_2012	0.70933	0.709343	Belem	694.3	BR21_2012	0.708608	0.708633	Manaus	623.56	BR16_2012	0.710422	0.710447	Belem	793.86	BR1_2012	0.709093	0.709118	Belem	170.3	BR25_2012	0.723483	0.723509	Manaus	508.28	BR24_2012	0.712513	0.712538	Manaus	1771.12	BR26_2012	0.709757	0.709782	Manaus	366.8	BR3_2012	0.709012	0.709037	Belem	461.12	BR6_2012	0.710412	0.710479	Belem
565.92	BR12_2012	0.709265	0.709278	Belem	683.82	BR14_2012	0.709318	0.709331	Belem	691.68	BR21_2012	0.708864	0.708889	Manaus	620.94	BR16_2012	0.711213	0.711238	Belem	791.24	BR1_2012	0.708699	0.708724	Belem	167.68	BR25_2012	0.72419	0.724215	Manaus	505.66	BR24_2012	0.712382	0.712407	Manaus	1768.5	BR26_2012	0.710625	0.71065	Manaus	364.18	BR3_2012	0.709626	0.709651	Belem	458.5	BR6_2012	0.711019	0.711085	Belem
563.3	BR12_2012	0.709052	0.709064	Belem	681.2	BR14_2012	0.709138	0.70915	Belem	689.06	BR21_2012	0.709555	0.70958	Manaus	618.32	BR16_2012	0.710982	0.711007	Belem	788.62	BR1_2012	0.709155	0.70918	Belem	165.06	BR25_2012	0.722917	0.722942	Manaus	503.04	BR24_2012	0.711236	0.711261	Manaus	1765.88	BR26_2012	0.708411	0.708436	Manaus	361.56	BR3_2012	0.709706	0.709731	Belem	455.88	BR6_2012	0.711454	0.711521	Belem
560.68	BR12_2012	0.70948	0.709492	Belem	678.58	BR14_2012	0.710109	0.710121	Belem	686.44	BR21_2012	0.709669	0.709694	Manaus	615.7	BR16_2012	0.711068	0.711093	Belem	786	BR1_2012	0.709323	0.709348	Belem	162.44	BR25_2012	0.722139	0.722165	Manaus	500.42	BR24_2012	0.712624	0.712649	Manaus	1763.26	BR26_2012	0.708816	0.708841	Manaus	358.94	BR3_2012	0.708464	0.708489	Belem	453.26	BR6_2012	0.709753	0.709819	Belem
558.06	BR12_2012	0.709573	0.709585	Belem	675.96	BR14_2012	0.709907	0.70992	Belem	683.82	BR21_2012	0.709225	0.70925	Manaus	613.08	BR16_2012	0.710208	0.710233	Belem	783.38	BR1_2012	0.709203	0.709228	Belem	159.82	BR25_2012	0.723229	0.723254	Manaus	497.8	BR24_2012	0.713064	0.713089	Manaus	1760.64	BR26_2012	0.709158	0.709183	Manaus	356.32	BR3_2012	0.709351	0.709376	Belem	450.64	BR6_2012	0.709547	0.709614	Belem
555.44	BR12_2012	0.709535	0.709547	Belem	673.34	BR14_2012	0.709632	0.709645	Belem	681.2	BR21_2012	0.709139	0.709164	Manaus	610.46	BR16_2012	0.71194	0.711965	Belem	780.76	BR1_2012	0.70897	0.708995	Belem	157.2	BR25_2012	0.722601	0.722627	Manaus	495.18	BR24_2012	0.712095	0.71212	Manaus	1758.02	BR26_2012	0.711164	0.711189	Manaus	353.7	BR3_2012	0.709263	0.709288	Belem	448.02	BR6_2012	0.709439	0.709506	Belem
552.82	BR12_2012	0.709443	0.709456	Belem	670.72	BR14_2012	0.709362	0.709375	Belem	678.58	BR21_2012	0.709592	0.709617	Manaus	607.84	BR16_2012	0.710884	0.710909	Belem	778.14	BR1_2012	0.709361	0.709386	Belem	154.58	BR25_2012	0.723099	0.723125	Manaus	492.56	BR24_2012	0.713312	0.713337	Manaus	1755.4	BR26_2012	0.711516	0.711541	Manaus	351.08	BR3_2012	0.709361	0.709386	Belem	445.4	BR6_2012	0.709547	0.709614	Belem
550.2	BR12_2012	0.709173	0.709185	Belem	668.1	BR14_2012	0.709413	0.709426	Belem	675.96	BR21_2012	0.709019	0.709044	Manaus	605.22	BR16_2012	0.710644	0.71067	Belem	775.52	BR1_2012	0.708981	0.709006	Belem	151.96	BR25_2012	0.719847	0.719873	Manaus	489.94	BR24_2012	0.712197	0.712222	Manaus	1752.78	BR26_2012	0.708288	0.708313	Manaus	348.46	BR3_2012	0.709387	0.709412	Belem	442.78	BR6_2012	0.709005	0.709072	Belem
547.58	BR12_2012	0.709032	0.709045	Belem	665.48	BR14_2012	0.709265	0.709278	Belem	673.34	BR21_2012	0.709109	0.709134	Manaus	602.6	BR16_2012	0.710457	0.710482	Belem	772.9	BR1_2012	0.709782	0.709807	Belem	149.34	BR25_2012	0.723135	0.723161	Manaus	487.32	BR24_2012	0.711972	0.711997	Manaus	1750.16	BR26_2012	0.707772	0.707797	Manaus	345.84	BR3_2012	0.709506	0.709531	Belem	440.16	BR6_2012	0.710975	0.711042	Belem
544.96	BR12_2012	0.708896	0.708908	Belem	662.86	BR14_2012	0.709941	0.709954	Belem	670.72	BR21_2012	0.709092	0.709117	Manaus	599.98	BR16_2012	0.711231	0.711256	Belem	770.28	BR1_2012	0.709576	0.709601	Belem	146.72	BR25_2012	0.722919	0.722944	Manaus	484.7	BR24_2012	0.712471	0.712496	Manaus	1747.54	BR26_2012	0.708821	0.708846	Manaus	343.22	BR3_2012	0.709297	0.709322	Belem	437.54	BR6_2012	0.712565	0.712632	Belem
542.34	BR12_2012	0.709639	0.709651	Belem	660.24	BR14_2012	0.709062	0.709075	Belem	668.1	BR21_2012	0.708787	0.708812	Manaus	597.36	BR16_2012	0.711563	0.711588	Belem	767.66	BR1_2012	0.709808	0.709833	Belem	144.1	BR25_2012	0.723229	0.723254	Manaus	482.08	BR24_2012	0.712325	0.71235	Manaus	1744.92	BR26_2012	0.711098	0.711123	Manaus	340.6	BR3_2012	0.708748	0.708773	Belem	434.92	BR6_2012	0.710796	0.710863	Belem
539.72	BR12_2012	0.708703	0.708715	Belem	657.62	BR14_2012	0.709984	0.709997	Belem	665.48	BR21_2012	0.709201	0.709226	Manaus	594.74	BR16_2012	0.710576	0.710601	Belem	765.04	BR1_2012	0.709724	0.709749	Belem	141.48	BR25_2012	0.723243	0.723268	Manaus	479.46	BR24_2012	0.712612	0.712637	Manaus	1742.3	BR26_2012	0.708715	0.70874	Manaus	337.98	BR3_2012	0.709158	0.709183	Belem	432.3	BR6_2012	0.713743	0.71381	Belem
537.1	BR12_2012	0.708972	0.708984	Belem	655	BR14_2012	0.709164	0.709176	Belem	662.86	BR21_2012	0.708966	0.708991	Manaus	592.12	BR16_2012	0.710956	0.710981	Belem	762.42	BR1_2012	0.709584	0.709609	Belem	138.86	BR25_2012	0.723761	0.723787	Manaus	476.84	BR24_2012	0.712224	0.712249	Manaus	1739.68	BR26_2012	0.709099	0.709124	Manaus	335.36	BR3_2012	0.709277	0.709302	Belem	429.68	BR6_2012	0.713082	0.713149	Belem
534.48	BR12_2012	0.709402	0.709414	Belem	652.38	BR14_2012	0.709104	0.709117	Belem	660.24	BR21_2012	0.709279	0.709304	Manaus	589.5	BR16_2012	0.711172	0.711197	Belem	759.8	BR1_2012	0.709505	0.70953	Belem	136.24	BR25_2012	0.724003	0.724028	Manaus	474.22	BR24_2012	0.712062	0.712088	Manaus	1737.06	BR26_2012	0.709514	0.709539	Manaus	332.74	BR3_2012	0.709506	0.709531	Belem	427.06	BR6_2012	0.711745	0.711811	Belem
531.86	BR12_2012	0.708927	0.70894	Belem	649.76	BR14_2012	0.709504	0.709516	Belem	657.62	BR21_2012	0.709638	0.709663	Manaus	586.88	BR16_2012	0.710857	0.710882	Belem	757.18	BR1_2012	0.709203	0.709228	Belem	133.62	BR25_2012	0.724847	0.724872	Manaus	471.6	BR24_2012	0.713106	0.713131	Manaus	1734.44	BR26_2012	0.710294	0.710319	Manaus	330.12	BR3_2012	0.708962	0.708987	Belem	424.44	BR6_2012	0.708866	0.708933	Belem
529.24	BR12_2012	0.709174	0.709187	Belem	647.14	BR14_2012	0.709704	0.709717	Belem	655	BR21_2012	0.709464	0.709489	Manaus	584.26	BR16_2012	0.711692	0.711717	Belem	754.56	BR1_2012	0.709402	0.709427	Belem	131	BR25_2012	0.724519	0.724545	Manaus	468.98	BR24_2012	0.712437	0.712462	Manaus	1731.82	BR26_2012	0.710427	0.710453	Manaus	327.5	BR3_2012	0.709799	0.709824	Belem	421.82	BR6_2012	0.709233	0.7093	Belem
526.62	BR12_2012	0.709552	0.709564	Belem	644.52	BR14_2012	0.709543	0.709556	Belem	652.38	BR21_2012	0.709026	0.709051	Manaus	581.64	BR16_2012	0.710953	0.710978	Belem	751.94	BR1_2012	0.709352	0.709377	Belem	128.38	BR25_2012	0.723995	0.72402	Manaus	466.36	BR24_2012	0.711243	0.711268	Manaus	1729.2	BR26_2012	0.708294	0.708319	Manaus	324.88	BR3_2012	0.70946	0.709485	Belem	419.2	BR6_2012	0.70957	0.709636	Belem
524	BR12_2012	0.708932	0.708945	Belem	641.9	BR14_2012	0.708993	0.709005	Belem	649.76	BR21_2012	0.708904	0.708929	Manaus	579.02	BR16_2012	0.710524	0.71055	Belem	749.32	BR1_2012	0.709288	0.709313	Belem	125.76	BR25_2012	0.724812	0.724837	Manaus	463.74	BR24_2012	0.713911	0.713937	Manaus	1726.58	BR26_2012	0.710705	0.71073	Manaus	322.26	BR3_2012	0.709991	0.710016	Belem	416.58	BR6_2012	0.709036	0.709103	Belem
521.38	BR12_2012	0.709733	0.709746	Belem	639.28	BR14_2012	0.70942	0.709432	Belem	647.14	BR21_2012	0.708592	0.708617	Manaus	576.4	BR16_2012	0.711813	0.711838	Belem	746.7	BR1_2012	0.709255	0.70928	Belem	123.14	BR25_2012	0.724501	0.724527	Manaus	461.12	BR24_2012	0.712766	0.712791	Manaus	1723.96	BR26_2012	0.707909	0.707934	Manaus	319.64	BR3_2012	0.709317	0.709342	Belem	413.96	BR6_2012	0.709919	0.709985	Belem
518.76	BR12_2012	0.709984	0.709996	Belem	636.66	BR14_2012	0.709149	0.709161	Belem	644.52	BR21_2012	0.70899	0.709015	Manaus	573.78	BR16_2012	0.711124	0.711149	Belem	744.08	BR1_2012	0.709014	0.709039	Belem	120.52	BR25_2012	0.723368	0.723393	Manaus	458.5	BR24_2012	0.711865	0.71189	Manaus	1721.34	BR26_2012	0.71194	0.711965	Manaus	317.02	BR3_2012	0.709999	0.710024	Belem	411.34	BR6_2012	0.712763	0.71283	Belem
516.14	BR12_2012	0.709406	0.709419	Belem	634.04	BR14_2012	0.709122	0.709135	Belem	641.9	BR21_2012	0.709537	0.709562	Manaus	571.16	BR16_2012	0.711457	0.711482	Belem	741.46	BR1_2012	0.709189	0.709214	Belem	117.9	BR25_2012	0.724421	0.724446	Manaus	455.88	BR24_2012	0.712573	0.712599	Manaus	1718.72	BR26_2012	0.708894	0.708919	Manaus	314.4	BR3_2012	0.710385	0.71041	Belem	408.72	BR6_2012	0.712274	0.712341	Belem
513.52	BR12_2012	0.709001	0.709013	Belem	631.42	BR14_2012	0.708583	0.708595	Belem	639.28	BR21_2012	0.708913	0.708938	Manaus	568.54	BR16_2012	0.710952	0.710977	Belem	738.84	BR1_2012	0.70875	0.708775	Belem	115.28	BR25_2012	0.725188	0.725214	Manaus	453.26	BR24_2012	0.712733	0.712758	Manaus	1716.1	BR26_2012	0.710484	0.710509	Manaus	311.78	BR3_2012	0.709695	0.70972	Belem	406.1	BR6_2012	0.713363	0.71343	Belem
510.9	BR12_2012	0.709121	0.709133	Belem	628.8	BR14_2012	0.708437	0.70845	Belem	636.66	BR21_2012	0.708869	0.708894	Manaus	565.92	BR16_2012	0.711425	0.71145	Belem	736.22	BR1_2012	0.708757	0.708782	Belem	112.66	BR25_2012	0.725377	0.725403	Manaus	450.64	BR24_2012	0.712397	0.712422	Manaus	1713.48	BR26_2012	0.70761	0.707635	Manaus	309.16	BR3_2012	0.709834	0.709859	Belem	403.48	BR6_2012	0.711299	0.711366	Belem
508.28	BR12_2012	0.709538	0.70955	Belem	626.18	BR14_2012	0.709031	0.709044	Belem	634.04	BR21_2012	0.708967	0.708992	Manaus	563.3	BR16_2012	0.712665	0.71269	Belem	733.6	BR1_2012	0.70899	0.709015	Belem	110.04	BR25_2012	0.724853	0.724879	Manaus	448.02	BR24_2012	0.712201	0.712226	Manaus	1710.86	BR26_2012	0.707739	0.707764	Manaus	306.54	BR3_2012	0.70948	0.709505	Belem	400.86	BR6_2012	0.711391	0.711458	Belem
505.66	BR12_2012	0.709366	0.709379	Belem	623.56	BR14_2012	0.709419	0.709432	Belem	631.42	BR21_2012	0.709656	0.709681	Manaus	560.68	BR16_2012	0.711093	0.711118	Belem	730.98	BR1_2012	0.708774	0.708799	Belem	107.42	BR25_2012	0.723139	0.723164	Manaus	445.4	BR24_2012	0.712898	0.712923	Manaus	1708.24	BR26_2012	0.708453	0.708478	Manaus	303.92	BR3_2012	0.710924	0.710949	Belem	398.24	BR6_2012	0.709345	0.709412	Belem
503.04	BR12_2012	0.709558	0.70957	Belem	620.94	BR14_2012	0.709292	0.709304	Belem	628.8	BR21_2012	0.709344	0.709369	Manaus	558.06	BR16_2012	0.710369	0.710394	Belem	728.36	BR1_2012	0.70932	0.709345	Belem	104.8	BR25_2012	0.72478	0.724806	Manaus	442.78	BR24_2012	0.712483	0.712508	Manaus	1705.62	BR26_2012	0.704585	0.70461	Manaus	301.3	BR3_2012	0.710635	0.71066	Belem	395.62	BR6_2012	0.709665	0.709731	Belem
500.42	BR12_2012	0.709201	0.709213	Belem	618.32	BR14_2012	0.708898	0.708911	Belem	626.18	BR21_2012	0.708959	0.708984	Manaus	555.44	BR16_2012	0.710658	0.710683	Belem	725.74	BR1_2012	0.709071	0.709096	Belem	102.18	BR25_2012	0.723671	0.723697	Manaus	440.16	BR24_2012	0.712641	0.712666	Manaus	1703	BR26_2012	0.711198	0.711223	Manaus	298.68	BR3_2012	0.710249	0.710274	Belem	393	BR6_2012	0.711815	0.711882	Belem
497.8	BR12_2012	0.709857	0.709869	Belem	615.7	BR14_2012	0.709357	0.70937	Belem	623.56	BR21_2012	0.708858	0.708883	Manaus	552.82	BR16_2012	0.711218	0.711243	Belem	723.12	BR1_2012	0.709573	0.709598	Belem	99.56	BR25_2012	0.724403	0.724428	Manaus	437.54	BR24_2012	0.712346	0.712371	Manaus	1700.38	BR26_2012	0.710758	0.710783	Manaus	296.06	BR3_2012	0.709932	0.709957	Belem	390.38	BR6_2012	0.712592	0.712659	Belem
495.18	BR12_2012	0.709366	0.709379	Belem	613.08	BR14_2012	0.709137	0.709149	Belem	620.94	BR21_2012	0.709477	0.709502	Manaus	550.2	BR16_2012	0.710514	0.71054	Belem	720.5	BR1_2012	0.709692	0.709717	Belem	96.94	BR25_2012	0.724617	0.724643	Manaus	434.92	BR24_2012	0.71203	0.712056	Manaus	1697.76	BR26_2012	0.710256	0.710281	Manaus	293.44	BR3_2012	0.707767	0.707792	Belem	387.76	BR6_2012	0.709456	0.709523	Belem
492.56	BR12_2012	0.708944	0.708957	Belem	610.46	BR14_2012	0.709342	0.709355	Belem	618.32	BR21_2012	0.708995	0.70902	Manaus	547.58	BR16_2012	0.711515	0.71154	Belem	717.88	BR1_2012	0.708853	0.708878	Belem	94.32	BR25_2012	0.72635	0.726376	Manaus	432.3	BR24_2012	0.71249	0.712515	Manaus	1695.14	BR26_2012	0.708867	0.708892	Manaus	290.82	BR3_2012	0.709027	0.709052	Belem	385.14	BR6_2012	0.712684	0.712751	Belem
489.94	BR12_2012	0.709174	0.709187	Belem	607.84	BR14_2012	0.709553	0.709566	Belem	615.7	BR21_2012	0.70899	0.709015	Manaus	544.96	BR16_2012	0.712256	0.712281	Belem	715.26	BR1_2012	0.709286	0.709311	Belem	91.7	BR25_2012	0.724903	0.724928	Manaus	429.68	BR24_2012	0.711511	0.711536	Manaus	1692.52	BR26_2012	0.708116	0.708141	Manaus	288.2	BR3_2012	0.708861	0.708886	Belem	382.52	BR6_2012	0.713391	0.713458	Belem
487.32	BR12_2012	0.709579	0.709592	Belem	605.22	BR14_2012	0.708705	0.708717	Belem	613.08	BR21_2012	0.708556	0.708581	Manaus	542.34	BR16_2012	0.71222	0.712245	Belem	712.64	BR1_2012	0.708947	0.708972	Belem	89.08	BR25_2012	0.724474	0.724499	Manaus	427.06	BR24_2012	0.712077	0.712102	Manaus	1689.9	BR26_2012	0.711275	0.7113	Manaus	285.58	BR3_2012	0.709044	0.709069	Belem	379.9	BR6_2012	0.712617	0.712684	Belem
484.7	BR12_2012	0.708952	0.708965	Belem	602.6	BR14_2012	0.709412	0.709425	Belem	610.46	BR21_2012	0.709643	0.709668	Manaus	539.72	BR16_2012	0.711914	0.711939	Belem	710.02	BR1_2012	0.709116	0.709141	Belem	86.46	BR25_2012	0.725383	0.725409	Manaus	424.44	BR24_2012	0.711967	0.711992	Manaus	1687.28	BR26_2012	0.709923	0.709948	Manaus	282.96	BR3_2012	0.709404	0.709429	Belem	377.28	BR6_2012	0.710958	0.711025	Belem
482.08	BR12_2012	0.709723	0.709735	Belem	599.98	BR14_2012	0.709528	0.70954	Belem	607.84	BR21_2012	0.70903	0.709055	Manaus	537.1	BR16_2012	0.710829	0.710854	Belem	707.4	BR1_2012	0.709012	0.709037	Belem	83.84	BR25_2012	0.726761	0.726786	Manaus	421.82	BR24_2012	0.712699	0.712724	Manaus	1684.66	BR26_2012	0.709366	0.709391	Manaus	280.34	BR3_2012	0.709961	0.709986	Belem	374.66	BR6_2012	0.710715	0.710781	Belem
479.46	BR12_2012	0.70973	0.709743	Belem	597.36	BR14_2012	0.709465	0.709478	Belem	605.22	BR21_2012	0.70932	0.709345	Manaus	534.48	BR16_2012	0.711727	0.711753	Belem	704.78	BR1_2012	0.708752	0.708777	Belem	81.22	BR25_2012	0.724842	0.724867	Manaus	419.2	BR24_2012	0.711746	0.711771	Manaus	1682.04	BR26_2012	0.711034	0.711059	Manaus	277.72	BR3_2012	0.711575	0.711601	Belem	372.04	BR6_2012	0.710404	0.710471	Belem
476.84	BR12_2012	0.709988	0.710001	Belem	594.74	BR14_2012	0.709062	0.709074	Belem	602.6	BR21_2012	0.709491	0.709516	Manaus	531.86	BR16_2012	0.711214	0.711239	Belem	702.16	BR1_2012	0.70954	0.709565	Belem	78.6	BR25_2012	0.724418	0.724444	Manaus	416.58	BR24_2012	0.712679	0.712704	Manaus	1679.42	BR26_2012	0.707405	0.70743	Manaus	275.1	BR3_2012	0.710373	0.710398	Belem	369.42	BR6_2012	0.707495	0.707562	Belem
474.22	BR12_2012	0.709282	0.709294	Belem	592.12	BR14_2012	0.70942	0.709433	Belem	599.98	BR21_2012	0.708957	0.708982	Manaus	529.24	BR16_2012	0.711518	0.711543	Belem	699.54	BR1_2012	0.709366	0.709391	Belem	75.98	BR25_2012	0.724913	0.724938	Manaus	413.96	BR24_2012	0.711491	0.711516	Manaus	1676.8	BR26_2012	0.708411	0.708436	Manaus	272.48	BR3_2012	0.710231	0.710256	Belem	366.8	BR6_2012	0.709542	0.709609	Belem
471.6	BR12_2012	0.708441	0.708453	Belem	589.5	BR14_2012	0.709117	0.70913	Belem	597.36	BR21_2012	0.709149	0.709174	Manaus	526.62	BR16_2012	0.712283	0.712308	Belem	696.92	BR1_2012	0.709085	0.70911	Belem	73.36	BR25_2012	0.725206	0.725231	Manaus	411.34	BR24_2012	0.712281	0.712307	Manaus	1674.18	BR26_2012	0.710444	0.710469	Manaus	269.86	BR3_2012	0.709468	0.709493	Belem	364.18	BR6_2012	0.709245	0.709312	Belem
468.98	BR12_2012	0.709803	0.709815	Belem	586.88	BR14_2012	0.709426	0.709438	Belem	594.74	BR21_2012	0.709413	0.709438	Manaus	524	BR16_2012	0.710851	0.710876	Belem	694.3	BR1_2012	0.708754	0.708779	Belem	70.74	BR25_2012	0.724704	0.72473	Manaus	408.72	BR24_2012	0.711889	0.711914	Manaus	1671.56	BR26_2012	0.708462	0.708487	Manaus	267.24	BR3_2012	0.709863	0.709888	Belem	361.56	BR6_2012	0.71188	0.711947	Belem
466.36	BR12_2012	0.709397	0.70941	Belem	584.26	BR14_2012	0.709456	0.709468	Belem	592.12	BR21_2012	0.709082	0.709107	Manaus	521.38	BR16_2012	0.711016	0.711041	Belem	691.68	BR1_2012	0.709301	0.709326	Belem	68.12	BR25_2012	0.724853	0.724878	Manaus	406.1	BR24_2012	0.712083	0.712109	Manaus	1668.94	BR26_2012	0.709538	0.709563	Manaus	264.62	BR3_2012	0.711247	0.711272	Belem	358.94	BR6_2012	0.709659	0.709726	Belem
463.74	BR12_2012	0.709563	0.709576	Belem	581.64	BR14_2012	0.709092	0.709104	Belem	589.5	BR21_2012	0.709015	0.70904	Manaus	518.76	BR16_2012	0.710817	0.710842	Belem	689.06	BR1_2012	0.709564	0.709589	Belem	65.5	BR25_2012	0.725237	0.725262	Manaus	403.48	BR24_2012	0.711492	0.711517	Manaus	1666.32	BR26_2012	0.711138	0.711163	Manaus	262	BR3_2012	0.711073	0.711098	Belem	356.32	BR6_2012	0.709709	0.709776	Belem
461.12	BR12_2012	0.709351	0.709363	Belem	579.02	BR14_2012	0.708717	0.70873	Belem	586.88	BR21_2012	0.708876	0.708901	Manaus	516.14	BR16_2012	0.711833	0.711859	Belem	686.44	BR1_2012	0.709271	0.709296	Belem	62.88	BR25_2012	0.725831	0.725857	Manaus	400.86	BR24_2012	0.71028	0.710305	Manaus	1663.7	BR26_2012	0.712779	0.712804	Manaus	259.38	BR3_2012	0.710115	0.71014	Belem	353.7	BR6_2012	0.713866	0.713933	Belem
458.5	BR12_2012	0.709592	0.709604	Belem	576.4	BR14_2012	0.709129	0.709141	Belem	584.26	BR21_2012	0.709193	0.709218	Manaus	513.52	BR16_2012	0.711658	0.711683	Belem	683.82	BR1_2012	0.708731	0.708756	Belem	60.26	BR25_2012	0.72569	0.725715	Manaus	398.24	BR24_2012	0.711848	0.711873	Manaus	1661.08	BR26_2012	0.708	0.708025	Manaus	256.76	BR3_2012	0.710312	0.710337	Belem	351.08	BR6_2012	0.710913	0.71098	Belem
455.88	BR12_2012	0.708588	0.7086	Belem	573.78	BR14_2012	0.708882	0.708894	Belem	581.64	BR21_2012	0.709343	0.709368	Manaus	510.9	BR16_2012	0.71068	0.710705	Belem	681.2	BR1_2012	0.70847	0.708495	Belem	57.64	BR25_2012	0.726406	0.726432	Manaus	395.62	BR24_2012	0.713266	0.713291	Manaus	1658.46	BR26_2012	0.71014	0.710165	Manaus	254.14	BR3_2012	0.711142	0.711167	Belem	348.46	BR6_2012	0.710627	0.710693	Belem
453.26	BR12_2012	0.709298	0.70931	Belem	571.16	BR14_2012	0.708685	0.708698	Belem	579.02	BR21_2012	0.708768	0.708793	Manaus	508.28	BR16_2012	0.713134	0.713159	Belem	678.58	BR1_2012	0.709253	0.709278	Belem	55.02	BR25_2012	0.726434	0.72646	Manaus	393	BR24_2012	0.711749	0.711774	Manaus	1655.84	BR26_2012	0.707314	0.707339	Manaus	251.52	BR3_2012	0.710258	0.710283	Belem	345.84	BR6_2012	0.711237	0.711304	Belem
450.64	BR12_2012	0.709006	0.709018	Belem	568.54	BR14_2012	0.708961	0.708973	Belem	576.4	BR21_2012	0.709283	0.709308	Manaus	505.66	BR16_2012	0.71161	0.711635	Belem	675.96	BR1_2012	0.708296	0.708321	Belem	52.4	BR25_2012	0.725798	0.725824	Manaus	390.38	BR24_2012	0.712474	0.7125	Manaus	1653.22	BR26_2012	0.707484	0.707509	Manaus	248.9	BR3_2012	0.709863	0.709888	Belem	343.22	BR6_2012	0.708906	0.708972	Belem
448.02	BR12_2012	0.709258	0.709271	Belem	565.92	BR14_2012	0.708557	0.708569	Belem	573.78	BR21_2012	0.709441	0.709466	Manaus	503.04	BR16_2012	0.71188	0.711905	Belem	673.34	BR1_2012	0.708897	0.708922	Belem	49.78	BR25_2012	0.726069	0.726094	Manaus	387.76	BR24_2012	0.711385	0.71141	Manaus	1650.6	BR26_2012	0.709876	0.709901	Manaus	246.28	BR3_2012	0.710315	0.71034	Belem	340.6	BR6_2012	0.710203	0.71027	Belem
445.4	BR12_2012	0.709123	0.709135	Belem	563.3	BR14_2012	0.707007	0.707019	Belem	571.16	BR21_2012	0.709233	0.709258	Manaus	500.42	BR16_2012	0.711952	0.711977	Belem	670.72	BR1_2012	0.709422	0.709447	Belem	47.16	BR25_2012	0.723668	0.723693	Manaus	385.14	BR24_2012	0.712454	0.712479	Manaus	1647.98	BR26_2012	0.71019	0.710215	Manaus	243.66	BR3_2012	0.710852	0.710877	Belem	337.98	BR6_2012	0.71014	0.710207	Belem
442.78	BR12_2012	0.709282	0.709295	Belem	560.68	BR14_2012	0.709402	0.709415	Belem	568.54	BR21_2012	0.709317	0.709342	Manaus	497.8	BR16_2012	0.710919	0.710944	Belem	668.1	BR1_2012	0.709262	0.709287	Belem	44.54	BR25_2012	0.725241	0.725266	Manaus	382.52	BR24_2012	0.712803	0.712828	Manaus	1645.36	BR26_2012	0.711269	0.711294	Manaus	241.04	BR3_2012	0.710542	0.710567	Belem	335.36	BR6_2012	0.712264	0.712331	Belem
440.16	BR12_2012	0.70948	0.709492	Belem	558.06	BR14_2012	0.709081	0.709094	Belem	565.92	BR21_2012	0.709211	0.709236	Manaus	495.18	BR16_2012	0.711436	0.711461	Belem	665.48	BR1_2012	0.708856	0.708881	Belem	41.92	BR25_2012	0.726511	0.726536	Manaus	379.9	BR24_2012	0.711014	0.711039	Manaus	1642.74	BR26_2012	0.710614	0.710639	Manaus	238.42	BR3_2012	0.711088	0.711114	Belem	332.74	BR6_2012	0.709018	0.709085	Belem
437.54	BR12_2012	0.709469	0.709482	Belem	555.44	BR14_2012	0.709388	0.7094	Belem	563.3	BR21_2012	0.710052	0.710077	Manaus	492.56	BR16_2012	0.711357	0.711382	Belem	662.86	BR1_2012	0.7091	0.709125	Belem	39.3	BR25_2012	0.726004	0.72603	Manaus	377.28	BR24_2012	0.71135	0.711375	Manaus	1640.12	BR26_2012	0.708348	0.708373	Manaus	235.8	BR3_2012	0.711155	0.71118	Belem	330.12	BR6_2012	0.709715	0.709781	Belem
434.92	BR12_2012	0.709137	0.709149	Belem	552.82	BR14_2012	0.709183	0.709196	Belem	560.68	BR21_2012	0.70898	0.709005	Manaus	489.94	BR16_2012	0.711782	0.711807	Belem	660.24	BR1_2012	0.708877	0.708902	Belem	36.68	BR25_2012	0.726708	0.726734	Manaus	374.66	BR24_2012	0.71271	0.712735	Manaus	1637.5	BR26_2012	0.709397	0.709422	Manaus	233.18	BR3_2012	0.710606	0.710631	Belem	327.5	BR6_2012	0.709961	0.710028	Belem
432.3	BR12_2012	0.709412	0.709425	Belem	550.2	BR14_2012	0.709066	0.709079	Belem	558.06	BR21_2012	0.708769	0.708794	Manaus	487.32	BR16_2012	0.710723	0.710748	Belem	657.62	BR1_2012	0.708832	0.708857	Belem	34.06	BR25_2012	0.726456	0.726482	Manaus	372.04	BR24_2012	0.711458	0.711483	Manaus	1634.88	BR26_2012	0.706322	0.706347	Manaus	230.56	BR3_2012	0.709331	0.709356	Belem	324.88	BR6_2012	0.712431	0.712498	Belem
429.68	BR12_2012	0.708848	0.70886	Belem	547.58	BR14_2012	0.709587	0.7096	Belem	555.44	BR21_2012	0.709307	0.709332	Manaus	484.7	BR16_2012	0.709895	0.70992	Belem	655	BR1_2012	0.709657	0.709682	Belem	31.44	BR25_2012	0.726735	0.72676	Manaus	369.42	BR24_2012	0.711484	0.711509	Manaus	1632.26	BR26_2012	0.708132	0.708157	Manaus	227.94	BR3_2012	0.710259	0.710284	Belem	322.26	BR6_2012	0.713085	0.713152	Belem
427.06	BR12_2012	0.709129	0.709141	Belem	544.96	BR14_2012	0.709876	0.709889	Belem	552.82	BR21_2012	0.709702	0.709727	Manaus	482.08	BR16_2012	0.710839	0.710864	Belem	652.38	BR1_2012	0.709409	0.709434	Belem	28.82	BR25_2012	0.72656	0.726586	Manaus	366.8	BR24_2012	0.712354	0.712379	Manaus	1629.64	BR26_2012	0.709436	0.709461	Manaus	225.32	BR3_2012	0.710409	0.710434	Belem	319.64	BR6_2012	0.712703	0.71277	Belem
424.44	BR12_2012	0.709467	0.70948	Belem	542.34	BR14_2012	0.709285	0.709297	Belem	550.2	BR21_2012	0.709983	0.710008	Manaus	479.46	BR16_2012	0.710877	0.710902	Belem	649.76	BR1_2012	0.709502	0.709527	Belem	26.2	BR25_2012	0.726395	0.726421	Manaus	364.18	BR24_2012	0.712481	0.712506	Manaus	1627.02	BR26_2012	0.710787	0.710812	Manaus	222.7	BR3_2012	0.711147	0.711172	Belem	317.02	BR6_2012	0.714069	0.714136	Belem
421.82	BR12_2012	0.709432	0.709445	Belem	539.72	BR14_2012	0.709521	0.709534	Belem	547.58	BR21_2012	0.709117	0.709142	Manaus	476.84	BR16_2012	0.711541	0.711566	Belem	647.14	BR1_2012	0.709195	0.70922	Belem	23.58	BR25_2012	0.727501	0.727526	Manaus	361.56	BR24_2012	0.71152	0.711545	Manaus	1624.4	BR26_2012	0.710851	0.710876	Manaus	220.08	BR3_2012	0.711273	0.711298	Belem	314.4	BR6_2012	0.712334	0.712401	Belem
419.2	BR12_2012	0.709125	0.709138	Belem	537.1	BR14_2012	0.709896	0.709909	Belem	544.96	BR21_2012	0.709194	0.709219	Manaus	474.22	BR16_2012	0.711022	0.711047	Belem	644.52	BR1_2012	0.708912	0.708937	Belem	20.96	BR25_2012	0.725778	0.725803	Manaus	358.94	BR24_2012	0.712594	0.712619	Manaus	1621.78	BR26_2012	0.707723	0.707748	Manaus	217.46	BR3_2012	0.710105	0.71013	Belem	311.78	BR6_2012	0.709861	0.709927	Belem
416.58	BR12_2012	0.708689	0.708702	Belem	534.48	BR14_2012	0.70919	0.709202	Belem	542.34	BR21_2012	0.709589	0.709614	Manaus	471.6	BR16_2012	0.712269	0.712295	Belem	641.9	BR1_2012	0.708889	0.708914	Belem	18.34	BR25_2012	0.725083	0.725108	Manaus	356.32	BR24_2012	0.711416	0.711441	Manaus	1619.16	BR26_2012	0.712741	0.712766	Manaus	214.84	BR3_2012	0.71009	0.710115	Belem	309.16	BR6_2012	0.709923	0.70999	Belem
413.96	BR12_2012	0.709572	0.709584	Belem	531.86	BR14_2012	0.710075	0.710087	Belem	539.72	BR21_2012	0.709304	0.709329	Manaus	468.98	BR16_2012	0.71184	0.711865	Belem	639.28	BR1_2012	0.709248	0.709273	Belem	15.72	BR25_2012	0.726235	0.726261	Manaus	353.7	BR24_2012	0.710736	0.710761	Manaus	1616.54	BR26_2012	0.706503	0.706528	Manaus	212.22	BR3_2012	0.711774	0.711799	Belem	306.54	BR6_2012	0.707117	0.707183	Belem
411.34	BR12_2012	0.708984	0.708997	Belem	529.24	BR14_2012	0.709548	0.70956	Belem	537.1	BR21_2012	0.709314	0.709339	Manaus	466.36	BR16_2012	0.711298	0.711323	Belem	636.66	BR1_2012	0.709242	0.709267	Belem	13.1	BR25_2012	0.726497	0.726523	Manaus	351.08	BR24_2012	0.710635	0.710661	Manaus	1613.92	BR26_2012	0.712536	0.712561	Manaus	209.6	BR3_2012	0.710102	0.710127	Belem	303.92	BR6_2012	0.709868	0.709934	Belem
408.72	BR12_2012	0.709509	0.709522	Belem	526.62	BR14_2012	0.709057	0.709069	Belem	534.48	BR21_2012	0.709304	0.709329	Manaus	463.74	BR16_2012	0.712031	0.712056	Belem	634.04	BR1_2012	0.708856	0.708881	Belem	10.48	BR25_2012	0.725491	0.725516	Manaus	348.46	BR24_2012	0.71046	0.710485	Manaus	1611.3	BR26_2012	0.710652	0.710677	Manaus	206.98	BR3_2012	0.710489	0.710514	Belem	301.3	BR6_2012	0.71376	0.713827	Belem
406.1	BR12_2012	0.708735	0.708747	Belem	524	BR14_2012	0.709451	0.709464	Belem	531.86	BR21_2012	0.708499	0.708524	Manaus	461.12	BR16_2012	0.712457	0.712482	Belem	631.42	BR1_2012	0.709189	0.709214	Belem	7.86	BR25_2012	0.72547	0.725496	Manaus	345.84	BR24_2012	0.710954	0.710979	Manaus	1608.68	BR26_2012	0.709694	0.709719	Manaus	204.36	BR3_2012	0.710913	0.710938	Belem	298.68	BR6_2012	0.710642	0.710709	Belem
403.48	BR12_2012	0.708998	0.70901	Belem	521.38	BR14_2012	0.709497	0.709509	Belem	529.24	BR21_2012	0.709003	0.709028	Manaus	458.5	BR16_2012	0.711328	0.711353	Belem	628.8	BR1_2012	0.709532	0.709557	Belem	5.24	BR25_2012	0.726532	0.726558	Manaus	343.22	BR24_2012	0.71192	0.711945	Manaus	1606.06	BR26_2012	0.708409	0.708434	Manaus	201.74	BR3_2012	0.711258	0.711283	Belem	296.06	BR6_2012	0.709707	0.709774	Belem
400.86	BR12_2012	0.708735	0.708747	Belem	518.76	BR14_2012	0.709508	0.709521	Belem	526.62	BR21_2012	0.708783	0.708808	Manaus	455.88	BR16_2012	0.711601	0.711626	Belem	626.18	BR1_2012	0.709414	0.709439	Belem	2.62	BR25_2012	0.727454	0.72748	Manaus	340.6	BR24_2012	0.710437	0.710462	Manaus	1603.44	BR26_2012	0.711161	0.711187	Manaus	199.12	BR3_2012	0.712461	0.712486	Belem	293.44	BR6_2012	0.711138	0.711205	Belem
398.24	BR12_2012	0.708825	0.708838	Belem	516.14	BR14_2012	0.709074	0.709086	Belem	524	BR21_2012	0.709009	0.709034	Manaus	453.26	BR16_2012	0.712211	0.712236	Belem	623.56	BR1_2012	0.709354	0.709379	Belem	0	BR25_2012	0.725885	0.725911	Manaus	337.98	BR24_2012	0.711563	0.711588	Manaus	1600.82	BR26_2012	0.707983	0.708008	Manaus	196.5	BR3_2012	0.712701	0.712726	Belem	290.82	BR6_2012	0.710323	0.710389	Belem
395.62	BR12_2012	0.709256	0.709268	Belem	513.52	BR14_2012	0.709421	0.709433	Belem	521.38	BR21_2012	0.708893	0.708918	Manaus	450.64	BR16_2012	0.711777	0.711802	Belem	620.94	BR1_2012	0.709194	0.709219	Belem						335.36	BR24_2012	0.710937	0.710962	Manaus	1598.2	BR26_2012	0.707723	0.707748	Manaus	193.88	BR3_2012	0.712084	0.712109	Belem	288.2	BR6_2012	0.713662	0.713729	Belem
393	BR12_2012	0.709467	0.709479	Belem	510.9	BR14_2012	0.709302	0.709314	Belem	518.76	BR21_2012	0.709732	0.709757	Manaus	448.02	BR16_2012	0.71082	0.710845	Belem	618.32	BR1_2012	0.709214	0.709239	Belem						332.74	BR24_2012	0.709727	0.709752	Manaus	1595.58	BR26_2012	0.711016	0.711041	Manaus	191.26	BR3_2012	0.711345	0.71137	Belem	285.58	BR6_2012	0.711409	0.711476	Belem
390.38	BR12_2012	0.709404	0.709416	Belem	508.28	BR14_2012	0.70916	0.709173	Belem	516.14	BR21_2012	0.709132	0.709157	Manaus	445.4	BR16_2012	0.711528	0.711553	Belem	615.7	BR1_2012	0.710129	0.710154	Belem						330.12	BR24_2012	0.711336	0.711361	Manaus	1592.96	BR26_2012	0.709201	0.709226	Manaus	188.64	BR3_2012	0.712428	0.712453	Belem	282.96	BR6_2012	0.711758	0.711824	Belem
387.76	BR12_2012	0.709367	0.709379	Belem	505.66	BR14_2012	0.70942	0.709432	Belem	513.52	BR21_2012	0.709495	0.70952	Manaus	442.78	BR16_2012	0.711184	0.71121	Belem	613.08	BR1_2012	0.709361	0.709386	Belem						327.5	BR24_2012	0.709763	0.709788	Manaus	1590.34	BR26_2012	0.706579	0.706604	Manaus	186.02	BR3_2012	0.711576	0.711601	Belem	280.34	BR6_2012	0.711619	0.711686	Belem
385.14	BR12_2012	0.709454	0.709467	Belem	503.04	BR14_2012	0.709591	0.709604	Belem	510.9	BR21_2012	0.708489	0.708514	Manaus	440.16	BR16_2012	0.710967	0.710992	Belem	610.46	BR1_2012	0.709383	0.709408	Belem						324.88	BR24_2012	0.710856	0.710881	Manaus	1587.72	BR26_2012	0.708491	0.708516	Manaus	183.4	BR3_2012	0.710603	0.710628	Belem	277.72	BR6_2012	0.710684	0.71075	Belem
382.52	BR12_2012	0.70939	0.709402	Belem	500.42	BR14_2012	0.709036	0.709049	Belem	508.28	BR21_2012	0.708719	0.708744	Manaus	437.54	BR16_2012	0.710348	0.710373	Belem	607.84	BR1_2012	0.709533	0.709558	Belem						322.26	BR24_2012	0.711321	0.711346	Manaus	1585.1	BR26_2012	0.709487	0.709512	Manaus	180.78	BR3_2012	0.711023	0.711048	Belem	275.1	BR6_2012	0.71097	0.711037	Belem
379.9	BR12_2012	0.709134	0.709146	Belem	497.8	BR14_2012	0.709213	0.709225	Belem	505.66	BR21_2012	0.709352	0.709377	Manaus	434.92	BR16_2012	0.711598	0.711623	Belem	605.22	BR1_2012	0.709387	0.709412	Belem						319.64	BR24_2012	0.709983	0.710008	Manaus	1582.48	BR26_2012	0.710169	0.710194	Manaus	178.16	BR3_2012	0.711396	0.711421	Belem	272.48	BR6_2012	0.711043	0.71111	Belem
377.28	BR12_2012	0.709912	0.709924	Belem	495.18	BR14_2012	0.708734	0.708747	Belem	503.04	BR21_2012	0.709375	0.7094	Manaus	432.3	BR16_2012	0.71126	0.711285	Belem	602.6	BR1_2012	0.709103	0.709128	Belem						317.02	BR24_2012	0.709285	0.70931	Manaus	1579.86	BR26_2012	0.710328	0.710353	Manaus	175.54	BR3_2012	0.711059	0.711084	Belem	269.86	BR6_2012	0.711638	0.711705	Belem
374.66	BR12_2012	0.708904	0.708917	Belem	492.56	BR14_2012	0.709438	0.70945	Belem	500.42	BR21_2012	0.708585	0.70861	Manaus	429.68	BR16_2012	0.711431	0.711456	Belem	599.98	BR1_2012	0.708789	0.708814	Belem						314.4	BR24_2012	0.710626	0.710651	Manaus	1577.24	BR26_2012	0.710374	0.710399	Manaus	172.92	BR3_2012	0.711339	0.711364	Belem	267.24	BR6_2012	0.710759	0.710826	Belem
372.04	BR12_2012	0.709424	0.709436	Belem	489.94	BR14_2012	0.709256	0.709268	Belem	497.8	BR21_2012	0.709149	0.709174	Manaus	427.06	BR16_2012	0.712201	0.712226	Belem	597.36	BR1_2012	0.709338	0.709363	Belem						311.78	BR24_2012	0.710907	0.710932	Manaus	1574.62	BR26_2012	0.708742	0.708767	Manaus	170.3	BR3_2012	0.710809	0.710834	Belem	264.62	BR6_2012	0.71044	0.710507	Belem
369.42	BR12_2012	0.70938	0.709393	Belem	487.32	BR14_2012	0.709087	0.7091	Belem	495.18	BR21_2012	0.709096	0.709121	Manaus	424.44	BR16_2012	0.710766	0.710791	Belem	594.74	BR1_2012	0.709229	0.709254	Belem						309.16	BR24_2012	0.710819	0.710844	Manaus	1572	BR26_2012	0.710203	0.710228	Manaus	167.68	BR3_2012	0.711062	0.711087	Belem	262	BR6_2012	0.711893	0.71196	Belem
366.8	BR12_2012	0.709261	0.709273	Belem	484.7	BR14_2012	0.709229	0.709242	Belem	492.56	BR21_2012	0.709358	0.709383	Manaus	421.82	BR16_2012	0.710415	0.71044	Belem	592.12	BR1_2012	0.709531	0.709556	Belem						306.54	BR24_2012	0.709388	0.709413	Manaus	1569.38	BR26_2012	0.708612	0.708637	Manaus	165.06	BR3_2012	0.71213	0.712155	Belem	259.38	BR6_2012	0.712545	0.712612	Belem
364.18	BR12_2012	0.708732	0.708744	Belem	482.08	BR14_2012	0.70924	0.709253	Belem	489.94	BR21_2012	0.709285	0.70931	Manaus	419.2	BR16_2012	0.71218	0.712205	Belem	589.5	BR1_2012	0.709161	0.709186	Belem						303.92	BR24_2012	0.710294	0.710319	Manaus	1566.76	BR26_2012	0.708726	0.708751	Manaus	162.44	BR3_2012	0.711342	0.711367	Belem	256.76	BR6_2012	0.710934	0.711001	Belem
361.56	BR12_2012	0.708283	0.708295	Belem	479.46	BR14_2012	0.709675	0.709688	Belem	487.32	BR21_2012	0.709144	0.709169	Manaus	416.58	BR16_2012	0.711224	0.711249	Belem	586.88	BR1_2012	0.709079	0.709104	Belem						301.3	BR24_2012	0.709459	0.709484	Manaus	1564.14	BR26_2012	0.708887	0.708912	Manaus	159.82	BR3_2012	0.712077	0.712102	Belem	254.14	BR6_2012	0.708782	0.708849	Belem
358.94	BR12_2012	0.708489	0.708501	Belem	476.84	BR14_2012	0.709692	0.709704	Belem	484.7	BR21_2012	0.708446	0.708471	Manaus	413.96	BR16_2012	0.712518	0.712543	Belem	584.26	BR1_2012	0.708856	0.708881	Belem						298.68	BR24_2012	0.70955	0.709575	Manaus	1561.52	BR26_2012	0.711745	0.71177	Manaus	157.2	BR3_2012	0.711507	0.711532	Belem	251.52	BR6_2012	0.711577	0.711644	Belem
356.32	BR12_2012	0.70878	0.708792	Belem	474.22	BR14_2012	0.708988	0.709001	Belem	482.08	BR21_2012	0.709333	0.709358	Manaus	411.34	BR16_2012	0.711462	0.711487	Belem	581.64	BR1_2012	0.709049	0.709074	Belem						296.06	BR24_2012	0.710342	0.710367	Manaus	1558.9	BR26_2012	0.709712	0.709737	Manaus	154.58	BR3_2012	0.70916	0.709185	Belem	248.9	BR6_2012	0.710213	0.71028	Belem
353.7	BR12_2012	0.709114	0.709126	Belem	471.6	BR14_2012	0.708982	0.708995	Belem	479.46	BR21_2012	0.709436	0.709461	Manaus	408.72	BR16_2012	0.711544	0.711569	Belem	579.02	BR1_2012	0.709008	0.709033	Belem						293.44	BR24_2012	0.708877	0.708902	Manaus	1556.28	BR26_2012	0.709085	0.70911	Manaus	151.96	BR3_2012	0.711189	0.711214	Belem	246.28	BR6_2012	0.711173	0.711239	Belem
351.08	BR12_2012	0.709678	0.709691	Belem	468.98	BR14_2012	0.709478	0.70949	Belem	476.84	BR21_2012	0.709176	0.709201	Manaus	406.1	BR16_2012	0.71158	0.711605	Belem	576.4	BR1_2012	0.709121	0.709146	Belem						290.82	BR24_2012	0.709889	0.709914	Manaus	1553.66	BR26_2012	0.708998	0.709023	Manaus	149.34	BR3_2012	0.710954	0.710979	Belem	243.66	BR6_2012	0.711058	0.711125	Belem
348.46	BR12_2012	0.709059	0.709072	Belem	466.36	BR14_2012	0.709653	0.709665	Belem	474.22	BR21_2012	0.709262	0.709287	Manaus	403.48	BR16_2012	0.711053	0.711078	Belem	573.78	BR1_2012	0.709078	0.709103	Belem						288.2	BR24_2012	0.709222	0.709247	Manaus	1551.04	BR26_2012	0.710222	0.710247	Manaus	146.72	BR3_2012	0.711285	0.71131	Belem	241.04	BR6_2012	0.712166	0.712233	Belem
345.84	BR12_2012	0.709008	0.709021	Belem	463.74	BR14_2012	0.70986	0.709872	Belem	471.6	BR21_2012	0.709391	0.709416	Manaus	400.86	BR16_2012	0.712091	0.712116	Belem	571.16	BR1_2012	0.709487	0.709512	Belem						285.58	BR24_2012	0.709459	0.709484	Manaus	1548.42	BR26_2012	0.712491	0.712516	Manaus	144.1	BR3_2012	0.71004	0.710065	Belem	238.42	BR6_2012	0.711765	0.711832	Belem
343.22	BR12_2012	0.709494	0.709506	Belem	461.12	BR14_2012	0.709687	0.7097	Belem	468.98	BR21_2012	0.709305	0.70933	Manaus	398.24	BR16_2012	0.712096	0.712122	Belem	568.54	BR1_2012	0.709282	0.709307	Belem						282.96	BR24_2012	0.708696	0.708721	Manaus	1545.8	BR26_2012	0.708479	0.708504	Manaus	141.48	BR3_2012	0.709216	0.709241	Belem	235.8	BR6_2012	0.711177	0.711244	Belem
340.6	BR12_2012	0.709287	0.7093	Belem	458.5	BR14_2012	0.709755	0.709767	Belem	466.36	BR21_2012	0.708829	0.708854	Manaus	395.62	BR16_2012	0.712813	0.712839	Belem	565.92	BR1_2012	0.70927	0.709295	Belem						280.34	BR24_2012	0.708402	0.708427	Manaus	1543.18	BR26_2012	0.708317	0.708342	Manaus	138.86	BR3_2012	0.709995	0.71002	Belem	233.18	BR6_2012	0.710135	0.710201	Belem
337.98	BR12_2012	0.70892	0.708932	Belem	455.88	BR14_2012	0.70934	0.709353	Belem	463.74	BR21_2012	0.7093	0.709325	Manaus	393	BR16_2012	0.709644	0.709669	Belem	563.3	BR1_2012	0.709119	0.709144	Belem						277.72	BR24_2012	0.710207	0.710232	Manaus	1540.56	BR26_2012	0.70948	0.709505	Manaus	136.24	BR3_2012	0.709544	0.709569	Belem	230.56	BR6_2012	0.710695	0.710762	Belem
335.36	BR12_2012	0.709006	0.709018	Belem	453.26	BR14_2012	0.709732	0.709744	Belem	461.12	BR21_2012	0.709826	0.709851	Manaus	390.38	BR16_2012	0.710744	0.710769	Belem	560.68	BR1_2012	0.708384	0.708409	Belem						275.1	BR24_2012	0.70905	0.709075	Manaus	1537.94	BR26_2012	0.708043	0.708067	Manaus	133.62	BR3_2012	0.710233	0.710258	Belem	227.94	BR6_2012	0.709518	0.709585	Belem
332.74	BR12_2012	0.709242	0.709255	Belem	450.64	BR14_2012	0.709478	0.709491	Belem	458.5	BR21_2012	0.70931	0.709335	Manaus	387.76	BR16_2012	0.710973	0.710998	Belem	558.06	BR1_2012	0.708342	0.708367	Belem						272.48	BR24_2012	0.709141	0.709166	Manaus	1535.32	BR26_2012	0.711008	0.711033	Manaus	131	BR3_2012	0.710516	0.710541	Belem	225.32	BR6_2012	0.71075	0.710817	Belem
330.12	BR12_2012	0.709258	0.709271	Belem	448.02	BR14_2012	0.709526	0.709538	Belem	455.88	BR21_2012	0.709622	0.709647	Manaus	385.14	BR16_2012	0.711381	0.711406	Belem	555.44	BR1_2012	0.708947	0.708972	Belem						269.86	BR24_2012	0.70881	0.708835	Manaus	1532.7	BR26_2012	0.70957	0.709595	Manaus	128.38	BR3_2012	0.711272	0.711297	Belem	222.7	BR6_2012	0.70986	0.709927	Belem
327.5	BR12_2012	0.709723	0.709735	Belem	445.4	BR14_2012	0.709994	0.710006	Belem	453.26	BR21_2012	0.710318	0.710343	Manaus	382.52	BR16_2012	0.710077	0.710102	Belem	552.82	BR1_2012	0.708846	0.708871	Belem						267.24	BR24_2012	0.70768	0.707705	Manaus	1530.08	BR26_2012	0.71017	0.710195	Manaus	125.76	BR3_2012	0.710329	0.710354	Belem	220.08	BR6_2012	0.710997	0.711064	Belem
324.88	BR12_2012	0.70957	0.709582	Belem	442.78	BR14_2012	0.710144	0.710156	Belem	450.64	BR21_2012	0.709492	0.709517	Manaus	379.9	BR16_2012	0.710466	0.710491	Belem	550.2	BR1_2012	0.709454	0.709479	Belem						264.62	BR24_2012	0.707807	0.707832	Manaus	1527.46	BR26_2012	0.711875	0.7119	Manaus	123.14	BR3_2012	0.710851	0.710876	Belem	217.46	BR6_2012	0.709267	0.709333	Belem
322.26	BR12_2012	0.709174	0.709187	Belem	440.16	BR14_2012	0.708911	0.708923	Belem	448.02	BR21_2012	0.709438	0.709463	Manaus	377.28	BR16_2012	0.711931	0.711956	Belem	547.58	BR1_2012	0.709328	0.709353	Belem						262	BR24_2012	0.709631	0.709656	Manaus	1524.84	BR26_2012	0.709679	0.709704	Manaus	120.52	BR3_2012	0.710724	0.710749	Belem	214.84	BR6_2012	0.708961	0.709027	Belem
319.64	BR12_2012	0.709317	0.709329	Belem	437.54	BR14_2012	0.7093	0.709313	Belem	445.4	BR21_2012	0.709434	0.709459	Manaus	374.66	BR16_2012	0.712704	0.712729	Belem	544.96	BR1_2012	0.709624	0.709649	Belem						259.38	BR24_2012	0.710746	0.710771	Manaus	1522.22	BR26_2012	0.708283	0.708308	Manaus	117.9	BR3_2012	0.710328	0.710353	Belem	212.22	BR6_2012	0.712383	0.71245	Belem
317.02	BR12_2012	0.709202	0.709214	Belem	434.92	BR14_2012	0.709848	0.70986	Belem	442.78	BR21_2012	0.708911	0.708936	Manaus	372.04	BR16_2012	0.712196	0.712221	Belem	542.34	BR1_2012	0.709088	0.709113	Belem						256.76	BR24_2012	0.709456	0.709481	Manaus	1519.6	BR26_2012	0.708346	0.708371	Manaus	115.28	BR3_2012	0.710436	0.710461	Belem	209.6	BR6_2012	0.712009	0.712075	Belem
314.4	BR12_2012	0.709629	0.709642	Belem	432.3	BR14_2012	0.709137	0.709149	Belem	440.16	BR21_2012	0.709232	0.709257	Manaus	369.42	BR16_2012	0.712415	0.71244	Belem	539.72	BR1_2012	0.708418	0.708443	Belem						254.14	BR24_2012	0.709716	0.709741	Manaus	1516.98	BR26_2012	0.710292	0.710317	Manaus	112.66	BR3_2012	0.710161	0.710186	Belem	206.98	BR6_2012	0.713493	0.71356	Belem
311.78	BR12_2012	0.709069	0.709081	Belem	429.68	BR14_2012	0.709034	0.709047	Belem	437.54	BR21_2012	0.708866	0.708891	Manaus	366.8	BR16_2012	0.711826	0.711851	Belem	537.1	BR1_2012	0.709678	0.709703	Belem						251.52	BR24_2012	0.709358	0.709383	Manaus	1514.36	BR26_2012	0.713188	0.713213	Manaus	110.04	BR3_2012	0.710241	0.710266	Belem	204.36	BR6_2012	0.708839	0.708906	Belem
309.16	BR12_2012	0.709351	0.709363	Belem	427.06	BR14_2012	0.709541	0.709553	Belem	434.92	BR21_2012	0.709606	0.709631	Manaus	364.18	BR16_2012	0.71194	0.711965	Belem	534.48	BR1_2012	0.709844	0.709869	Belem						248.9	BR24_2012	0.709722	0.709747	Manaus	1511.74	BR26_2012	0.707419	0.707444	Manaus	107.42	BR3_2012	0.709794	0.709819	Belem	201.74	BR6_2012	0.711648	0.711715	Belem
306.54	BR12_2012	0.708704	0.708717	Belem	424.44	BR14_2012	0.709668	0.709681	Belem	432.3	BR21_2012	0.709657	0.709682	Manaus	361.56	BR16_2012	0.712531	0.712556	Belem	531.86	BR1_2012	0.709266	0.709291	Belem						246.28	BR24_2012	0.708646	0.708671	Manaus	1509.12	BR26_2012	0.710028	0.710053	Manaus	104.8	BR3_2012	0.708961	0.708986	Belem	199.12	BR6_2012	0.713846	0.713913	Belem
303.92	BR12_2012	0.708802	0.708814	Belem	421.82	BR14_2012	0.709998	0.710011	Belem	429.68	BR21_2012	0.709859	0.709884	Manaus	358.94	BR16_2012	0.711098	0.711123	Belem	529.24	BR1_2012	0.708614	0.708639	Belem						243.66	BR24_2012	0.708665	0.70869	Manaus	1506.5	BR26_2012	0.709421	0.709446	Manaus	102.18	BR3_2012	0.70985	0.709876	Belem	196.5	BR6_2012	0.709411	0.709478	Belem
301.3	BR12_2012	0.709394	0.709406	Belem	419.2	BR14_2012	0.709559	0.709571	Belem	427.06	BR21_2012	0.709481	0.709506	Manaus	356.32	BR16_2012	0.709166	0.709191	Belem	526.62	BR1_2012	0.709278	0.709303	Belem						241.04	BR24_2012	0.708868	0.708893	Manaus	1503.88	BR26_2012	0.710085	0.71011	Manaus	99.56	BR3_2012	0.709684	0.709709	Belem	193.88	BR6_2012	0.71339	0.713457	Belem
298.68	BR12_2012	0.709413	0.709426	Belem	416.58	BR14_2012	0.709407	0.70942	Belem	424.44	BR21_2012	0.709492	0.709517	Manaus	353.7	BR16_2012	0.71125	0.711275	Belem	524	BR1_2012	0.708904	0.708929	Belem						238.42	BR24_2012	0.7088	0.708825	Manaus	1501.26	BR26_2012	0.709926	0.709951	Manaus	96.94	BR3_2012	0.708154	0.708179	Belem	191.26	BR6_2012	0.711392	0.711459	Belem
296.06	BR12_2012	0.709068	0.70908	Belem	413.96	BR14_2012	0.709032	0.709044	Belem	421.82	BR21_2012	0.709342	0.709367	Manaus	351.08	BR16_2012	0.710841	0.710866	Belem	521.38	BR1_2012	0.709575	0.7096	Belem						235.8	BR24_2012	0.709239	0.709264	Manaus	1498.64	BR26_2012	0.708868	0.708893	Manaus	94.32	BR3_2012	0.709279	0.709304	Belem	188.64	BR6_2012	0.711144	0.711211	Belem
293.44	BR12_2012	0.709279	0.709291	Belem	411.34	BR14_2012	0.709735	0.709748	Belem	419.2	BR21_2012	0.709251	0.709276	Manaus	348.46	BR16_2012	0.711871	0.711896	Belem	518.76	BR1_2012	0.708819	0.708844	Belem						233.18	BR24_2012	0.708517	0.708542	Manaus	1496.02	BR26_2012	0.708809	0.708834	Manaus	91.7	BR3_2012	0.708497	0.708522	Belem	186.02	BR6_2012	0.711952	0.712019	Belem
290.82	BR12_2012	0.709424	0.709436	Belem	408.72	BR14_2012	0.709244	0.709256	Belem	416.58	BR21_2012	0.708864	0.708889	Manaus	345.84	BR16_2012	0.711901	0.711926	Belem	516.14	BR1_2012	0.709255	0.70928	Belem						230.56	BR24_2012	0.70863	0.708655	Manaus	1493.4	BR26_2012	0.710094	0.710119	Manaus	89.08	BR3_2012	0.709861	0.709886	Belem	183.4	BR6_2012	0.710909	0.710976	Belem
288.2	BR12_2012	0.709357	0.70937	Belem	406.1	BR14_2012	0.709078	0.70909	Belem	413.96	BR21_2012	0.709325	0.70935	Manaus	343.22	BR16_2012	0.710873	0.710899	Belem	513.52	BR1_2012	0.709425	0.70945	Belem						227.94	BR24_2012	0.708601	0.708626	Manaus	1490.78	BR26_2012	0.709046	0.709071	Manaus	86.46	BR3_2012	0.708929	0.708954	Belem	180.78	BR6_2012	0.711386	0.711453	Belem
285.58	BR12_2012	0.708689	0.708701	Belem	403.48	BR14_2012	0.709811	0.709823	Belem	411.34	BR21_2012	0.709858	0.709883	Manaus	340.6	BR16_2012	0.711307	0.711332	Belem	510.9	BR1_2012	0.709415	0.70944	Belem						225.32	BR24_2012	0.707971	0.707996	Manaus	1488.16	BR26_2012	0.710524	0.710549	Manaus	83.84	BR3_2012	0.710323	0.710348	Belem	178.16	BR6_2012	0.713414	0.713481	Belem
282.96	BR12_2012	0.709523	0.709535	Belem	400.86	BR14_2012	0.70895	0.708963	Belem	408.72	BR21_2012	0.709919	0.709944	Manaus	337.98	BR16_2012	0.712007	0.712032	Belem	508.28	BR1_2012	0.708277	0.708302	Belem						222.7	BR24_2012	0.709172	0.709197	Manaus	1485.54	BR26_2012	0.70999	0.710015	Manaus	81.22	BR3_2012	0.709357	0.709382	Belem	175.54	BR6_2012	0.711114	0.711181	Belem
280.34	BR12_2012	0.708888	0.7089	Belem	398.24	BR14_2012	0.709475	0.709488	Belem	406.1	BR21_2012	0.709649	0.709675	Manaus	335.36	BR16_2012	0.712519	0.712544	Belem	505.66	BR1_2012	0.709217	0.709242	Belem						220.08	BR24_2012	0.70817	0.708195	Manaus	1482.92	BR26_2012	0.709319	0.709344	Manaus	78.6	BR3_2012	0.709404	0.709429	Belem	172.92	BR6_2012	0.709576	0.709642	Belem
277.72	BR12_2012	0.708834	0.708847	Belem	395.62	BR14_2012	0.709638	0.709651	Belem	403.48	BR21_2012	0.710358	0.710383	Manaus	332.74	BR16_2012	0.711075	0.7111	Belem	503.04	BR1_2012	0.709035	0.70906	Belem						217.46	BR24_2012	0.709623	0.709648	Manaus	1480.3	BR26_2012	0.712072	0.712097	Manaus	75.98	BR3_2012	0.709426	0.709451	Belem	170.3	BR6_2012	0.710678	0.710745	Belem
275.1	BR12_2012	0.709292	0.709305	Belem	393	BR14_2012	0.709244	0.709257	Belem	400.86	BR21_2012	0.7092	0.709225	Manaus	330.12	BR16_2012	0.711535	0.71156	Belem	500.42	BR1_2012	0.708892	0.708917	Belem						214.84	BR24_2012	0.708366	0.708391	Manaus	1477.68	BR26_2012	0.712384	0.712409	Manaus	73.36	BR3_2012	0.708951	0.708976	Belem	167.68	BR6_2012	0.710744	0.710811	Belem
272.48	BR12_2012	0.709062	0.709074	Belem	390.38	BR14_2012	0.708957	0.70897	Belem	398.24	BR21_2012	0.708857	0.708882	Manaus	327.5	BR16_2012	0.711769	0.711794	Belem	497.8	BR1_2012	0.709611	0.709636	Belem						212.22	BR24_2012	0.709861	0.709886	Manaus	1475.06	BR26_2012	0.70996	0.709985	Manaus	70.74	BR3_2012	0.709479	0.709504	Belem	165.06	BR6_2012	0.711256	0.711323	Belem
269.86	BR12_2012	0.709043	0.709055	Belem	387.76	BR14_2012	0.709132	0.709145	Belem	395.62	BR21_2012	0.709832	0.709857	Manaus	324.88	BR16_2012	0.71155	0.711575	Belem	495.18	BR1_2012	0.70918	0.709205	Belem						209.6	BR24_2012	0.708694	0.708719	Manaus	1472.44	BR26_2012	0.709656	0.709681	Manaus	68.12	BR3_2012	0.710023	0.710048	Belem	162.44	BR6_2012	0.711145	0.711212	Belem
267.24	BR12_2012	0.70891	0.708922	Belem	385.14	BR14_2012	0.709075	0.709087	Belem	393	BR21_2012	0.709611	0.709636	Manaus	322.26	BR16_2012	0.712086	0.712111	Belem	492.56	BR1_2012	0.709535	0.70956	Belem						206.98	BR24_2012	0.709611	0.709636	Manaus	1469.82	BR26_2012	0.71062	0.710645	Manaus	65.5	BR3_2012	0.709026	0.709051	Belem	159.82	BR6_2012	0.709751	0.709817	Belem
264.62	BR12_2012	0.708602	0.708614	Belem	382.52	BR14_2012	0.708982	0.708995	Belem	390.38	BR21_2012	0.709222	0.709248	Manaus	319.64	BR16_2012	0.711361	0.711386	Belem	489.94	BR1_2012	0.709001	0.709026	Belem						204.36	BR24_2012	0.708034	0.708059	Manaus	1467.2	BR26_2012	0.711978	0.712003	Manaus	62.88	BR3_2012	0.709198	0.709223	Belem	157.2	BR6_2012	0.710882	0.710949	Belem
262	BR12_2012	0.708892	0.708904	Belem	379.9	BR14_2012	0.709559	0.709571	Belem	387.76	BR21_2012	0.708748	0.708773	Manaus	317.02	BR16_2012	0.711555	0.71158	Belem	487.32	BR1_2012	0.709354	0.709379	Belem						201.74	BR24_2012	0.708384	0.708409	Manaus	1464.58	BR26_2012	0.710009	0.710034	Manaus	60.26	BR3_2012	0.7088	0.708825	Belem	154.58	BR6_2012	0.711944	0.712011	Belem
259.38	BR12_2012	0.708873	0.708886	Belem	377.28	BR14_2012	0.70981	0.709823	Belem	385.14	BR21_2012	0.709383	0.709408	Manaus	314.4	BR16_2012	0.711519	0.711544	Belem	484.7	BR1_2012	0.709091	0.709116	Belem						199.12	BR24_2012	0.709357	0.709382	Manaus	1461.96	BR26_2012	0.708159	0.708184	Manaus	57.64	BR3_2012	0.707148	0.707173	Belem	151.96	BR6_2012	0.70982	0.709887	Belem
256.76	BR12_2012	0.708389	0.708402	Belem	374.66	BR14_2012	0.709515	0.709528	Belem	382.52	BR21_2012	0.71038	0.710406	Manaus	311.78	BR16_2012	0.710359	0.710384	Belem	482.08	BR1_2012	0.70841	0.708435	Belem						196.5	BR24_2012	0.708367	0.708392	Manaus	1459.34	BR26_2012	0.708793	0.708818	Manaus	55.02	BR3_2012	0.708658	0.708683	Belem	149.34	BR6_2012	0.712197	0.712263	Belem
254.14	BR12_2012	0.709591	0.709603	Belem	372.04	BR14_2012	0.708878	0.708891	Belem	379.9	BR21_2012	0.710054	0.710079	Manaus	309.16	BR16_2012	0.710971	0.710996	Belem	479.46	BR1_2012	0.70903	0.709055	Belem						193.88	BR24_2012	0.708806	0.708831	Manaus	1456.72	BR26_2012	0.706628	0.706653	Manaus	52.4	BR3_2012	0.708581	0.708606	Belem	146.72	BR6_2012	0.712915	0.712982	Belem
251.52	BR12_2012	0.709261	0.709274	Belem	369.42	BR14_2012	0.708927	0.708939	Belem	377.28	BR21_2012	0.708942	0.708967	Manaus	306.54	BR16_2012	0.711611	0.711636	Belem	476.84	BR1_2012	0.709387	0.709412	Belem						191.26	BR24_2012	0.708793	0.708818	Manaus	1454.1	BR26_2012	0.709244	0.709269	Manaus	49.78	BR3_2012	0.708641	0.708666	Belem	144.1	BR6_2012	0.710166	0.710233	Belem
248.9	BR12_2012	0.709222	0.709235	Belem	366.8	BR14_2012	0.708986	0.708999	Belem	374.66	BR21_2012	0.709289	0.709314	Manaus	303.92	BR16_2012	0.711747	0.711772	Belem	474.22	BR1_2012	0.709323	0.709348	Belem						188.64	BR24_2012	0.708442	0.708467	Manaus	1451.48	BR26_2012	0.710907	0.710932	Manaus	47.16	BR3_2012	0.709062	0.709087	Belem	141.48	BR6_2012	0.709741	0.709807	Belem
246.28	BR12_2012	0.70987	0.709883	Belem	364.18	BR14_2012	0.708921	0.708933	Belem	372.04	BR21_2012	0.709303	0.709328	Manaus	301.3	BR16_2012	0.711247	0.711272	Belem	471.6	BR1_2012	0.709042	0.709067	Belem						186.02	BR24_2012	0.70962	0.709645	Manaus	1448.86	BR26_2012	0.710725	0.71075	Manaus	44.54	BR3_2012	0.708556	0.708581	Belem	138.86	BR6_2012	0.707819	0.707886	Belem
243.66	BR12_2012	0.708573	0.708585	Belem	361.56	BR14_2012	0.709143	0.709155	Belem	369.42	BR21_2012	0.709048	0.709073	Manaus	298.68	BR16_2012	0.71193	0.711955	Belem	468.98	BR1_2012	0.70974	0.709765	Belem						183.4	BR24_2012	0.709361	0.709386	Manaus	1446.24	BR26_2012	0.709733	0.709758	Manaus	41.92	BR3_2012	0.708821	0.708845	Belem	136.24	BR6_2012	0.712624	0.712691	Belem
241.04	BR12_2012	0.709094	0.709106	Belem	358.94	BR14_2012	0.709323	0.709336	Belem	366.8	BR21_2012	0.709689	0.709714	Manaus	296.06	BR16_2012	0.711837	0.711862	Belem	466.36	BR1_2012	0.708697	0.708722	Belem						180.78	BR24_2012	0.710535	0.71056	Manaus	1443.62	BR26_2012	0.707373	0.707398	Manaus	39.3	BR3_2012	0.709235	0.70926	Belem	133.62	BR6_2012	0.710582	0.710649	Belem
238.42	BR12_2012	0.70907	0.709083	Belem	356.32	BR14_2012	0.709786	0.709799	Belem	364.18	BR21_2012	0.710144	0.710169	Manaus	293.44	BR16_2012	0.711328	0.711353	Belem	463.74	BR1_2012	0.709578	0.709603	Belem						178.16	BR24_2012	0.708796	0.70882	Manaus	1441	BR26_2012	0.709865	0.70989	Manaus	36.68	BR3_2012	0.70789	0.707915	Belem	131	BR6_2012	0.71215	0.712217	Belem
235.8	BR12_2012	0.709022	0.709034	Belem	353.7	BR14_2012	0.709006	0.709019	Belem	361.56	BR21_2012	0.709726	0.709751	Manaus	290.82	BR16_2012	0.711614	0.711639	Belem	461.12	BR1_2012	0.70937	0.709395	Belem						175.54	BR24_2012	0.708804	0.708829	Manaus	1438.38	BR26_2012	0.710112	0.710137	Manaus	34.06	BR3_2012	0.708432	0.708457	Belem	128.38	BR6_2012	0.712791	0.712858	Belem
233.18	BR12_2012	0.708931	0.708943	Belem	351.08	BR14_2012	0.709298	0.70931	Belem	358.94	BR21_2012	0.708866	0.708891	Manaus	288.2	BR16_2012	0.71102	0.711045	Belem	458.5	BR1_2012	0.709728	0.709753	Belem						172.92	BR24_2012	0.709671	0.709696	Manaus	1435.76	BR26_2012	0.710094	0.710119	Manaus	31.44	BR3_2012	0.708466	0.708491	Belem	125.76	BR6_2012	0.710611	0.710678	Belem
230.56	BR12_2012	0.709636	0.709649	Belem	348.46	BR14_2012	0.709304	0.709317	Belem	356.32	BR21_2012	0.709103	0.709128	Manaus	285.58	BR16_2012	0.712231	0.712256	Belem	455.88	BR1_2012	0.708804	0.708829	Belem						170.3	BR24_2012	0.709217	0.709242	Manaus	1433.14	BR26_2012	0.709496	0.709521	Manaus	28.82	BR3_2012	0.707409	0.707434	Belem	123.14	BR6_2012	0.710572	0.710639	Belem
227.94	BR12_2012	0.708978	0.708991	Belem	345.84	BR14_2012	0.709468	0.709481	Belem	353.7	BR21_2012	0.709192	0.709217	Manaus	282.96	BR16_2012	0.711579	0.711604	Belem	453.26	BR1_2012	0.709267	0.709292	Belem						167.68	BR24_2012	0.708519	0.708544	Manaus	1430.52	BR26_2012	0.707796	0.707821	Manaus	26.2	BR3_2012	0.707122	0.707147	Belem	120.52	BR6_2012	0.709641	0.709707	Belem
225.32	BR12_2012	0.709099	0.709111	Belem	343.22	BR14_2012	0.70902	0.709032	Belem	351.08	BR21_2012	0.709582	0.709607	Manaus	280.34	BR16_2012	0.710474	0.710499	Belem	450.64	BR1_2012	0.709417	0.709442	Belem						165.06	BR24_2012	0.708666	0.708691	Manaus	1427.9	BR26_2012	0.708153	0.708178	Manaus	23.58	BR3_2012	0.707709	0.707734	Belem	117.9	BR6_2012	0.712859	0.712926	Belem
222.7	BR12_2012	0.708857	0.70887	Belem	340.6	BR14_2012	0.709735	0.709747	Belem	348.46	BR21_2012	0.710473	0.710498	Manaus	277.72	BR16_2012	0.711749	0.711774	Belem	448.02	BR1_2012	0.70914	0.709165	Belem						162.44	BR24_2012	0.708573	0.708598	Manaus	1425.28	BR26_2012	0.708306	0.708331	Manaus	20.96	BR3_2012	0.708235	0.70826	Belem	115.28	BR6_2012	0.711954	0.712021	Belem
220.08	BR12_2012	0.709577	0.70959	Belem	337.98	BR14_2012	0.709457	0.709469	Belem	345.84	BR21_2012	0.709118	0.709143	Manaus	275.1	BR16_2012	0.71168	0.711705	Belem	445.4	BR1_2012	0.70914	0.709165	Belem						159.82	BR24_2012	0.708997	0.709022	Manaus	1422.66	BR26_2012	0.708606	0.708631	Manaus	18.34	BR3_2012	0.708368	0.708393	Belem	112.66	BR6_2012	0.710167	0.710234	Belem
217.46	BR12_2012	0.709059	0.709072	Belem	335.36	BR14_2012	0.709071	0.709084	Belem	343.22	BR21_2012	0.709254	0.709279	Manaus	272.48	BR16_2012	0.71089	0.710915	Belem	442.78	BR1_2012	0.708847	0.708872	Belem						157.2	BR24_2012	0.710239	0.710264	Manaus	1420.04	BR26_2012	0.708094	0.708119	Manaus	15.72	BR3_2012	0.708497	0.708522	Belem	110.04	BR6_2012	0.708128	0.708195	Belem
214.84	BR12_2012	0.709187	0.7092	Belem	332.74	BR14_2012	0.709122	0.709135	Belem	340.6	BR21_2012	0.709487	0.709512	Manaus	269.86	BR16_2012	0.711727	0.711752	Belem	440.16	BR1_2012	0.709124	0.709149	Belem						154.58	BR24_2012	0.710062	0.710087	Manaus	1417.42	BR26_2012	0.709678	0.709703	Manaus	13.1	BR3_2012	0.709063	0.709088	Belem	107.42	BR6_2012	0.710035	0.710102	Belem
212.22	BR12_2012	0.709165	0.709178	Belem	330.12	BR14_2012	0.709855	0.709868	Belem	337.98	BR21_2012	0.70943	0.709455	Manaus	267.24	BR16_2012	0.711376	0.711401	Belem	437.54	BR1_2012	0.709896	0.709921	Belem						151.96	BR24_2012	0.709506	0.709531	Manaus	1414.8	BR26_2012	0.709921	0.709946	Manaus	10.48	BR3_2012	0.708908	0.708933	Belem	104.8	BR6_2012	0.709676	0.709743	Belem
209.6	BR12_2012	0.709291	0.709304	Belem	327.5	BR14_2012	0.709303	0.709315	Belem	335.36	BR21_2012	0.709426	0.709451	Manaus	264.62	BR16_2012	0.710866	0.710891	Belem	434.92	BR1_2012	0.709149	0.709174	Belem						149.34	BR24_2012	0.70894	0.708965	Manaus	1412.18	BR26_2012	0.708709	0.708734	Manaus	7.86	BR3_2012	0.707643	0.707668	Belem	102.18	BR6_2012	0.711832	0.711899	Belem
206.98	BR12_2012	0.709356	0.709369	Belem	324.88	BR14_2012	0.709401	0.709413	Belem	332.74	BR21_2012	0.70956	0.709585	Manaus	262	BR16_2012	0.711897	0.711922	Belem	432.3	BR1_2012	0.709333	0.709358	Belem						146.72	BR24_2012	0.70936	0.709385	Manaus	1409.56	BR26_2012	0.70769	0.707715	Manaus	5.24	BR3_2012	0.708	0.708025	Belem	99.56	BR6_2012	0.709083	0.70915	Belem
204.36	BR12_2012	0.709287	0.709299	Belem	322.26	BR14_2012	0.708995	0.709007	Belem	330.12	BR21_2012	0.709502	0.709527	Manaus	259.38	BR16_2012	0.711276	0.711301	Belem	429.68	BR1_2012	0.709592	0.709617	Belem						144.1	BR24_2012	0.709118	0.709143	Manaus	1406.94	BR26_2012	0.709274	0.709299	Manaus	2.62	BR3_2012	0.708135	0.70816	Belem	96.94	BR6_2012	0.711675	0.711742	Belem
201.74	BR12_2012	0.708846	0.708858	Belem	319.64	BR14_2012	0.709563	0.709576	Belem	327.5	BR21_2012	0.708858	0.708883	Manaus	256.76	BR16_2012	0.711434	0.711459	Belem	427.06	BR1_2012	0.709653	0.709679	Belem						141.48	BR24_2012	0.710773	0.710798	Manaus	1404.32	BR26_2012	0.708401	0.708426	Manaus	0	BR3_2012	0.708848	0.708873	Belem	94.32	BR6_2012	0.710669	0.710736	Belem
199.12	BR12_2012	0.70911	0.709123	Belem	317.02	BR14_2012	0.709332	0.709345	Belem	324.88	BR21_2012	0.708994	0.709019	Manaus	254.14	BR16_2012	0.711833	0.711858	Belem	424.44	BR1_2012	0.709032	0.709057	Belem						138.86	BR24_2012	0.708351	0.708376	Manaus	1401.7	BR26_2012	0.707663	0.707688	Manaus						91.7	BR6_2012	0.710676	0.710743	Belem
196.5	BR12_2012	0.708915	0.708928	Belem	314.4	BR14_2012	0.709653	0.709665	Belem	322.26	BR21_2012	0.709344	0.709369	Manaus	251.52	BR16_2012	0.710885	0.71091	Belem	421.82	BR1_2012	0.709161	0.709186	Belem						136.24	BR24_2012	0.710078	0.710103	Manaus	1399.08	BR26_2012	0.708911	0.708936	Manaus						89.08	BR6_2012	0.709582	0.709649	Belem
193.88	BR12_2012	0.7094	0.709412	Belem	311.78	BR14_2012	0.709127	0.709139	Belem	319.64	BR21_2012	0.709331	0.709356	Manaus	248.9	BR16_2012	0.710931	0.710956	Belem	419.2	BR1_2012	0.709592	0.709617	Belem						133.62	BR24_2012	0.710328	0.710353	Manaus	1396.46	BR26_2012	0.708126	0.708151	Manaus						86.46	BR6_2012	0.710023	0.710089	Belem
191.26	BR12_2012	0.709103	0.709115	Belem	309.16	BR14_2012	0.709452	0.709465	Belem	317.02	BR21_2012	0.709405	0.70943	Manaus	246.28	BR16_2012	0.710918	0.710943	Belem	416.58	BR1_2012	0.709426	0.709451	Belem						131	BR24_2012	0.708158	0.708183	Manaus	1393.84	BR26_2012	0.709308	0.709333	Manaus						83.84	BR6_2012	0.70992	0.709987	Belem
188.64	BR12_2012	0.709067	0.70908	Belem	306.54	BR14_2012	0.709991	0.710004	Belem	314.4	BR21_2012	0.709466	0.709491	Manaus	243.66	BR16_2012	0.710689	0.710714	Belem	413.96	BR1_2012	0.708975	0.709	Belem						128.38	BR24_2012	0.709756	0.709781	Manaus	1391.22	BR26_2012	0.711462	0.711487	Manaus						81.22	BR6_2012	0.712802	0.712869	Belem
186.02	BR12_2012	0.709069	0.709081	Belem	303.92	BR14_2012	0.709209	0.709222	Belem	311.78	BR21_2012	0.709295	0.70932	Manaus	241.04	BR16_2012	0.711602	0.711627	Belem	411.34	BR1_2012	0.709016	0.709041	Belem						125.76	BR24_2012	0.709276	0.709301	Manaus	1388.6	BR26_2012	0.709065	0.70909	Manaus						78.6	BR6_2012	0.710717	0.710783	Belem
183.4	BR12_2012	0.710062	0.710074	Belem	301.3	BR14_2012	0.709852	0.709864	Belem	309.16	BR21_2012	0.709563	0.709588	Manaus	238.42	BR16_2012	0.712859	0.712884	Belem	408.72	BR1_2012	0.708936	0.708961	Belem						123.14	BR24_2012	0.710305	0.710331	Manaus	1385.98	BR26_2012	0.709698	0.709723	Manaus						75.98	BR6_2012	0.710783	0.710849	Belem
180.78	BR12_2012	0.710167	0.71018	Belem	298.68	BR14_2012	0.709446	0.709459	Belem	306.54	BR21_2012	0.710144	0.710169	Manaus	235.8	BR16_2012	0.710911	0.710936	Belem	406.1	BR1_2012	0.708873	0.708898	Belem						120.52	BR24_2012	0.708005	0.70803	Manaus	1383.36	BR26_2012	0.708599	0.708624	Manaus						73.36	BR6_2012	0.710765	0.710832	Belem
178.16	BR12_2012	0.709825	0.709837	Belem	296.06	BR14_2012	0.70966	0.709672	Belem	303.92	BR21_2012	0.710191	0.710216	Manaus	233.18	BR16_2012	0.710812	0.710837	Belem	403.48	BR1_2012	0.709402	0.709427	Belem						117.9	BR24_2012	0.709227	0.709252	Manaus	1380.74	BR26_2012	0.708822	0.708847	Manaus						70.74	BR6_2012	0.712568	0.712635	Belem
175.54	BR12_2012	0.709721	0.709733	Belem	293.44	BR14_2012	0.709495	0.709508	Belem	301.3	BR21_2012	0.709759	0.709784	Manaus	230.56	BR16_2012	0.710579	0.710605	Belem	400.86	BR1_2012	0.70943	0.709455	Belem						115.28	BR24_2012	0.708735	0.70876	Manaus	1378.12	BR26_2012	0.709387	0.709412	Manaus						68.12	BR6_2012	0.712094	0.712161	Belem
172.92	BR12_2012	0.709297	0.709309	Belem	290.82	BR14_2012	0.709007	0.709019	Belem	298.68	BR21_2012	0.709681	0.709706	Manaus	227.94	BR16_2012	0.710793	0.710818	Belem	398.24	BR1_2012	0.708461	0.708486	Belem						112.66	BR24_2012	0.709276	0.709301	Manaus	1375.5	BR26_2012	0.711067	0.711092	Manaus						65.5	BR6_2012	0.711863	0.71193	Belem
170.3	BR12_2012	0.708935	0.708948	Belem	288.2	BR14_2012	0.709195	0.709207	Belem	296.06	BR21_2012	0.709703	0.709728	Manaus	225.32	BR16_2012	0.710817	0.710843	Belem	395.62	BR1_2012	0.708925	0.70895	Belem						110.04	BR24_2012	0.709452	0.709477	Manaus	1372.88	BR26_2012	0.709961	0.709986	Manaus						62.88	BR6_2012	0.711259	0.711326	Belem
167.68	BR12_2012	0.708934	0.708947	Belem	285.58	BR14_2012	0.709602	0.709614	Belem	293.44	BR21_2012	0.709386	0.709411	Manaus	222.7	BR16_2012	0.712038	0.712063	Belem	393	BR1_2012	0.709385	0.70941	Belem						107.42	BR24_2012	0.70856	0.708585	Manaus	1370.26	BR26_2012	0.706988	0.707012	Manaus						60.26	BR6_2012	0.710254	0.710321	Belem
165.06	BR12_2012	0.709202	0.709215	Belem	282.96	BR14_2012	0.70957	0.709583	Belem	290.82	BR21_2012	0.709587	0.709612	Manaus	220.08	BR16_2012	0.710819	0.710844	Belem	390.38	BR1_2012	0.709685	0.70971	Belem						104.8	BR24_2012	0.709069	0.709094	Manaus	1367.64	BR26_2012	0.707567	0.707592	Manaus						57.64	BR6_2012	0.71043	0.710496	Belem
162.44	BR12_2012	0.709976	0.709988	Belem	280.34	BR14_2012	0.709316	0.709329	Belem	288.2	BR21_2012	0.709802	0.709827	Manaus	217.46	BR16_2012	0.711545	0.71157	Belem	387.76	BR1_2012	0.709287	0.709312	Belem						102.18	BR24_2012	0.709258	0.709283	Manaus	1365.02	BR26_2012	0.709944	0.709969	Manaus						55.02	BR6_2012	0.709936	0.710003	Belem
159.82	BR12_2012	0.709136	0.709148	Belem	277.72	BR14_2012	0.709373	0.709385	Belem	285.58	BR21_2012	0.710038	0.710063	Manaus	214.84	BR16_2012	0.709778	0.709803	Belem	385.14	BR1_2012	0.709264	0.709289	Belem						99.56	BR24_2012	0.710335	0.71036	Manaus	1362.4	BR26_2012	0.70886	0.708885	Manaus						52.4	BR6_2012	0.710495	0.710562	Belem
157.2	BR12_2012	0.708424	0.708436	Belem	275.1	BR14_2012	0.709969	0.709982	Belem	282.96	BR21_2012	0.709729	0.709754	Manaus	212.22	BR16_2012	0.71035	0.710375	Belem	382.52	BR1_2012	0.709281	0.709306	Belem						96.94	BR24_2012	0.70876	0.708785	Manaus	1359.78	BR26_2012	0.70816	0.708185	Manaus						49.78	BR6_2012	0.710649	0.710715	Belem
154.58	BR12_2012	0.708516	0.708528	Belem	272.48	BR14_2012	0.709161	0.709173	Belem	280.34	BR21_2012	0.709958	0.709983	Manaus	209.6	BR16_2012	0.711387	0.711412	Belem	379.9	BR1_2012	0.709862	0.709887	Belem						94.32	BR24_2012	0.709926	0.709951	Manaus	1357.16	BR26_2012	0.710681	0.710706	Manaus						47.16	BR6_2012	0.711286	0.711353	Belem
151.96	BR12_2012	0.708968	0.70898	Belem	269.86	BR14_2012	0.709462	0.709475	Belem	277.72	BR21_2012	0.709802	0.709828	Manaus	206.98	BR16_2012	0.710303	0.710328	Belem	377.28	BR1_2012	0.709042	0.709067	Belem						91.7	BR24_2012	0.708931	0.708956	Manaus	1354.54	BR26_2012	0.709675	0.7097	Manaus						44.54	BR6_2012	0.710008	0.710075	Belem
149.34	BR12_2012	0.709378	0.709391	Belem	267.24	BR14_2012	0.709837	0.70985	Belem	275.1	BR21_2012	0.709728	0.709753	Manaus	204.36	BR16_2012	0.709994	0.710019	Belem	374.66	BR1_2012	0.709961	0.709986	Belem						89.08	BR24_2012	0.709007	0.709032	Manaus	1351.92	BR26_2012	0.709404	0.709429	Manaus						41.92	BR6_2012	0.710595	0.710661	Belem
146.72	BR12_2012	0.709597	0.70961	Belem	264.62	BR14_2012	0.71001	0.710022	Belem	272.48	BR21_2012	0.710129	0.710154	Manaus	201.74	BR16_2012	0.710071	0.710096	Belem	372.04	BR1_2012	0.708798	0.708823	Belem						86.46	BR24_2012	0.709687	0.709712	Manaus	1349.3	BR26_2012	0.708938	0.708963	Manaus						39.3	BR6_2012	0.710637	0.710704	Belem
144.1	BR12_2012	0.708784	0.708797	Belem	262	BR14_2012	0.709644	0.709656	Belem	269.86	BR21_2012	0.710569	0.710594	Manaus	199.12	BR16_2012	0.711647	0.711672	Belem	369.42	BR1_2012	0.708724	0.708749	Belem						83.84	BR24_2012	0.710259	0.710284	Manaus	1346.68	BR26_2012	0.710629	0.710654	Manaus						36.68	BR6_2012	0.710127	0.710194	Belem
141.48	BR12_2012	0.709884	0.709896	Belem	259.38	BR14_2012	0.709687	0.709699	Belem	267.24	BR21_2012	0.709887	0.709912	Manaus	196.5	BR16_2012	0.711327	0.711352	Belem	366.8	BR1_2012	0.709893	0.709918	Belem						81.22	BR24_2012	0.709553	0.709578	Manaus	1344.06	BR26_2012	0.708048	0.708073	Manaus						34.06	BR6_2012	0.709651	0.709718	Belem
138.86	BR12_2012	0.709418	0.709431	Belem	256.76	BR14_2012	0.709771	0.709783	Belem	264.62	BR21_2012	0.710254	0.710279	Manaus	193.88	BR16_2012	0.710211	0.710236	Belem	364.18	BR1_2012	0.709475	0.7095	Belem						78.6	BR24_2012	0.708678	0.708703	Manaus	1341.44	BR26_2012	0.709854	0.709879	Manaus						31.44	BR6_2012	0.710685	0.710752	Belem
136.24	BR12_2012	0.709178	0.709191	Belem	254.14	BR14_2012	0.709664	0.709676	Belem	262	BR21_2012	0.710089	0.710114	Manaus	191.26	BR16_2012	0.710233	0.710259	Belem	361.56	BR1_2012	0.709172	0.709197	Belem						75.98	BR24_2012	0.708345	0.70837	Manaus	1338.82	BR26_2012	0.712101	0.712126	Manaus						28.82	BR6_2012	0.710346	0.710413	Belem
133.62	BR12_2012	0.709276	0.709289	Belem	251.52	BR14_2012	0.709624	0.709637	Belem	259.38	BR21_2012	0.709973	0.709999	Manaus	188.64	BR16_2012	0.710359	0.710384	Belem	358.94	BR1_2012	0.709526	0.709551	Belem						73.36	BR24_2012	0.709086	0.709111	Manaus	1336.2	BR26_2012	0.708965	0.708989	Manaus						26.2	BR6_2012	0.710752	0.710819	Belem
131	BR12_2012	0.709177	0.70919	Belem	248.9	BR14_2012	0.709467	0.709479	Belem	256.76	BR21_2012	0.710414	0.710439	Manaus	186.02	BR16_2012	0.710356	0.710381	Belem	356.32	BR1_2012	0.70865	0.708675	Belem						70.74	BR24_2012	0.70929	0.709315	Manaus	1333.58	BR26_2012	0.71027	0.710295	Manaus						23.58	BR6_2012	0.710462	0.710529	Belem
128.38	BR12_2012	0.710052	0.710065	Belem	246.28	BR14_2012	0.709284	0.709297	Belem	254.14	BR21_2012	0.709642	0.709667	Manaus	183.4	BR16_2012	0.710193	0.710218	Belem	353.7	BR1_2012	0.709191	0.709216	Belem						68.12	BR24_2012	0.708629	0.708654	Manaus	1330.96	BR26_2012	0.710695	0.71072	Manaus						20.96	BR6_2012	0.710052	0.710119	Belem
125.76	BR12_2012	0.709092	0.709105	Belem	243.66	BR14_2012	0.709214	0.709227	Belem	251.52	BR21_2012	0.709615	0.70964	Manaus	180.78	BR16_2012	0.710372	0.710397	Belem	351.08	BR1_2012	0.709363	0.709388	Belem						65.5	BR24_2012	0.709431	0.709456	Manaus	1328.34	BR26_2012	0.707463	0.707488	Manaus						18.34	BR6_2012	0.711431	0.711498	Belem
123.14	BR12_2012	0.70928	0.709293	Belem	241.04	BR14_2012	0.709468	0.709481	Belem	248.9	BR21_2012	0.709628	0.709653	Manaus	178.16	BR16_2012	0.710061	0.710086	Belem	348.46	BR1_2012	0.709195	0.70922	Belem						62.88	BR24_2012	0.708544	0.708569	Manaus	1325.72	BR26_2012	0.70828	0.708305	Manaus						15.72	BR6_2012	0.711711	0.711778	Belem
120.52	BR12_2012	0.708993	0.709006	Belem	238.42	BR14_2012	0.709248	0.709261	Belem	246.28	BR21_2012	0.710635	0.71066	Manaus	175.54	BR16_2012	0.710374	0.710399	Belem	345.84	BR1_2012	0.708473	0.708498	Belem						60.26	BR24_2012	0.707908	0.707933	Manaus	1323.1	BR26_2012	0.709165	0.70919	Manaus						13.1	BR6_2012	0.708819	0.708886	Belem
117.9	BR12_2012	0.709897	0.70991	Belem	235.8	BR14_2012	0.709656	0.709668	Belem	243.66	BR21_2012	0.709856	0.709881	Manaus	172.92	BR16_2012	0.70848	0.708505	Belem	343.22	BR1_2012	0.70872	0.708745	Belem						57.64	BR24_2012	0.709005	0.70903	Manaus	1320.48	BR26_2012	0.708877	0.708902	Manaus						10.48	BR6_2012	0.70904	0.709106	Belem
115.28	BR12_2012	0.709246	0.709259	Belem	233.18	BR14_2012	0.709122	0.709135	Belem	241.04	BR21_2012	0.710317	0.710342	Manaus	170.3	BR16_2012	0.708681	0.708706	Belem	340.6	BR1_2012	0.709546	0.709572	Belem						55.02	BR24_2012	0.709599	0.709624	Manaus	1317.86	BR26_2012	0.709712	0.709737	Manaus						7.86	BR6_2012	0.711306	0.711373	Belem
112.66	BR12_2012	0.709072	0.709085	Belem	230.56	BR14_2012	0.709266	0.709278	Belem	238.42	BR21_2012	0.710528	0.710553	Manaus	167.68	BR16_2012	0.708867	0.708892	Belem	337.98	BR1_2012	0.709333	0.709358	Belem						52.4	BR24_2012	0.708206	0.708231	Manaus	1315.24	BR26_2012	0.709223	0.709248	Manaus						5.24	BR6_2012	0.712169	0.712236	Belem
110.04	BR12_2012	0.7088	0.708813	Belem	227.94	BR14_2012	0.709818	0.70983	Belem	235.8	BR21_2012	0.710849	0.710874	Manaus	165.06	BR16_2012	0.708747	0.708772	Belem	335.36	BR1_2012	0.709877	0.709902	Belem						49.78	BR24_2012	0.708535	0.70856	Manaus	1312.62	BR26_2012	0.708626	0.708651	Manaus						2.62	BR6_2012	0.711401	0.711468	Belem
107.42	BR12_2012	0.709145	0.709157	Belem	225.32	BR14_2012	0.709524	0.709536	Belem	233.18	BR21_2012	0.711197	0.711222	Manaus	162.44	BR16_2012	0.709138	0.709163	Belem	332.74	BR1_2012	0.709617	0.709642	Belem						47.16	BR24_2012	0.709436	0.709461	Manaus	1310	BR26_2012	0.708524	0.708549	Manaus						0	BR6_2012	0.711144	0.711211	Belem
104.8	BR12_2012	0.709092	0.709104	Belem	222.7	BR14_2012	0.709281	0.709294	Belem	230.56	BR21_2012	0.710925	0.71095	Manaus	159.82	BR16_2012	0.71011	0.710135	Belem	330.12	BR1_2012	0.709676	0.709701	Belem						44.54	BR24_2012	0.708774	0.708799	Manaus	1307.38	BR26_2012	0.708416	0.708441	Manaus
102.18	BR12_2012	0.709542	0.709554	Belem	220.08	BR14_2012	0.709188	0.7092	Belem	227.94	BR21_2012	0.711285	0.71131	Manaus	157.2	BR16_2012	0.709934	0.709959	Belem	327.5	BR1_2012	0.709267	0.709292	Belem						41.92	BR24_2012	0.709537	0.709562	Manaus	1304.76	BR26_2012	0.710688	0.710713	Manaus
99.56	BR12_2012	0.709523	0.709536	Belem	217.46	BR14_2012	0.709513	0.709525	Belem	225.32	BR21_2012	0.711426	0.711451	Manaus	154.58	BR16_2012	0.709567	0.709592	Belem	324.88	BR1_2012	0.709259	0.709284	Belem						39.3	BR24_2012	0.708129	0.708154	Manaus	1302.14	BR26_2012	0.711184	0.711209	Manaus
96.94	BR12_2012	0.708632	0.708645	Belem	214.84	BR14_2012	0.710134	0.710146	Belem	222.7	BR21_2012	0.711497	0.711522	Manaus	151.96	BR16_2012	0.708466	0.708491	Belem	322.26	BR1_2012	0.70901	0.709035	Belem						36.68	BR24_2012	0.708965	0.70899	Manaus	1299.52	BR26_2012	0.710313	0.710338	Manaus
94.32	BR12_2012	0.708975	0.708988	Belem	212.22	BR14_2012	0.709737	0.70975	Belem	220.08	BR21_2012	0.711489	0.711515	Manaus	149.34	BR16_2012	0.709339	0.709364	Belem	319.64	BR1_2012	0.709194	0.709219	Belem						34.06	BR24_2012	0.70757	0.707595	Manaus	1296.9	BR26_2012	0.709815	0.70984	Manaus
91.7	BR12_2012	0.70961	0.709623	Belem	209.6	BR14_2012	0.709825	0.709838	Belem	217.46	BR21_2012	0.711868	0.711893	Manaus	146.72	BR16_2012	0.709522	0.709547	Belem	317.02	BR1_2012	0.709023	0.709048	Belem						31.44	BR24_2012	0.708024	0.708049	Manaus	1294.28	BR26_2012	0.706325	0.70635	Manaus
89.08	BR12_2012	0.709359	0.709372	Belem	206.98	BR14_2012	0.709216	0.709228	Belem	214.84	BR21_2012	0.711631	0.711656	Manaus	144.1	BR16_2012	0.709683	0.709708	Belem	314.4	BR1_2012	0.709822	0.709847	Belem						28.82	BR24_2012	0.710377	0.710403	Manaus	1291.66	BR26_2012	0.711034	0.711059	Manaus
86.46	BR12_2012	0.708805	0.708818	Belem	204.36	BR14_2012	0.7098	0.709813	Belem	212.22	BR21_2012	0.712044	0.712069	Manaus	141.48	BR16_2012	0.708995	0.70902	Belem	311.78	BR1_2012	0.709143	0.709168	Belem						26.2	BR24_2012	0.709313	0.709338	Manaus	1289.04	BR26_2012	0.712856	0.712881	Manaus
83.84	BR12_2012	0.70915	0.709162	Belem	201.74	BR14_2012	0.709859	0.709872	Belem	209.6	BR21_2012	0.711411	0.711436	Manaus	138.86	BR16_2012	0.708341	0.708366	Belem	309.16	BR1_2012	0.709645	0.70967	Belem						23.58	BR24_2012	0.707951	0.707976	Manaus	1286.42	BR26_2012	0.709961	0.709986	Manaus
81.22	BR12_2012	0.708862	0.708874	Belem	199.12	BR14_2012	0.708826	0.708839	Belem	206.98	BR21_2012	0.712051	0.712076	Manaus	136.24	BR16_2012	0.708983	0.709008	Belem	306.54	BR1_2012	0.709143	0.709168	Belem						20.96	BR24_2012	0.710465	0.71049	Manaus	1283.8	BR26_2012	0.707813	0.707838	Manaus
78.6	BR12_2012	0.708935	0.708947	Belem	196.5	BR14_2012	0.709315	0.709328	Belem	204.36	BR21_2012	0.711661	0.711686	Manaus	133.62	BR16_2012	0.708871	0.708896	Belem	303.92	BR1_2012	0.708885	0.70891	Belem						18.34	BR24_2012	0.709159	0.709184	Manaus	1281.18	BR26_2012	0.708394	0.708419	Manaus
75.98	BR12_2012	0.709261	0.709274	Belem	193.88	BR14_2012	0.709061	0.709073	Belem	201.74	BR21_2012	0.71265	0.712675	Manaus	131	BR16_2012	0.709272	0.709297	Belem	301.3	BR1_2012	0.709846	0.709871	Belem						15.72	BR24_2012	0.709231	0.709256	Manaus	1278.56	BR26_2012	0.710535	0.71056	Manaus
73.36	BR12_2012	0.709481	0.709493	Belem	191.26	BR14_2012	0.709702	0.709714	Belem	199.12	BR21_2012	0.711901	0.711926	Manaus	128.38	BR16_2012	0.709214	0.709239	Belem	298.68	BR1_2012	0.709334	0.709359	Belem						13.1	BR24_2012	0.709391	0.709416	Manaus	1275.94	BR26_2012	0.710812	0.710837	Manaus
70.74	BR12_2012	0.709197	0.70921	Belem	188.64	BR14_2012	0.710142	0.710155	Belem	196.5	BR21_2012	0.711744	0.711769	Manaus	125.76	BR16_2012	0.708512	0.708537	Belem	296.06	BR1_2012	0.709433	0.709458	Belem						10.48	BR24_2012	0.70885	0.708875	Manaus	1273.32	BR26_2012	0.710562	0.710587	Manaus
68.12	BR12_2012	0.709653	0.709665	Belem	186.02	BR14_2012	0.710309	0.710321	Belem	193.88	BR21_2012	0.709891	0.709916	Manaus	123.14	BR16_2012	0.708755	0.70878	Belem	293.44	BR1_2012	0.70953	0.709555	Belem						7.86	BR24_2012	0.70773	0.707755	Manaus	1270.7	BR26_2012	0.711808	0.711833	Manaus
65.5	BR12_2012	0.709097	0.70911	Belem	183.4	BR14_2012	0.710036	0.710049	Belem	191.26	BR21_2012	0.71216	0.712185	Manaus	120.52	BR16_2012	0.709255	0.70928	Belem	290.82	BR1_2012	0.70954	0.709565	Belem						5.24	BR24_2012	0.708991	0.709016	Manaus	1268.08	BR26_2012	0.708443	0.708468	Manaus
62.88	BR12_2012	0.708588	0.7086	Belem	180.78	BR14_2012	0.710371	0.710384	Belem	188.64	BR21_2012	0.712306	0.712331	Manaus	117.9	BR16_2012	0.708965	0.70899	Belem	288.2	BR1_2012	0.709565	0.70959	Belem						2.62	BR24_2012	0.708598	0.708623	Manaus	1265.46	BR26_2012	0.709777	0.709802	Manaus
60.26	BR12_2012	0.708307	0.708319	Belem	178.16	BR14_2012	0.709819	0.709832	Belem	186.02	BR21_2012	0.711313	0.711338	Manaus	115.28	BR16_2012	0.709266	0.709291	Belem	285.58	BR1_2012	0.709084	0.709109	Belem						0	BR24_2012	0.708713	0.708738	Manaus	1262.84	BR26_2012	0.710828	0.710853	Manaus
57.64	BR12_2012	0.708851	0.708863	Belem	175.54	BR14_2012	0.709606	0.709618	Belem	183.4	BR21_2012	0.711697	0.711722	Manaus	112.66	BR16_2012	0.709421	0.709446	Belem	282.96	BR1_2012	0.709448	0.709473	Belem											1260.22	BR26_2012	0.710633	0.710658	Manaus
55.02	BR12_2012	0.708999	0.709012	Belem	172.92	BR14_2012	0.709195	0.709207	Belem	180.78	BR21_2012	0.71154	0.711565	Manaus	110.04	BR16_2012	0.70861	0.708634	Belem	280.34	BR1_2012	0.709138	0.709163	Belem											1257.6	BR26_2012	0.708576	0.708601	Manaus
52.4	BR12_2012	0.709758	0.709771	Belem	170.3	BR14_2012	0.709517	0.70953	Belem	178.16	BR21_2012	0.710588	0.710613	Manaus	107.42	BR16_2012	0.708091	0.708116	Belem	277.72	BR1_2012	0.709162	0.709187	Belem											1254.98	BR26_2012	0.709532	0.709557	Manaus
49.78	BR12_2012	0.709726	0.709738	Belem	167.68	BR14_2012	0.708851	0.708863	Belem	175.54	BR21_2012	0.710669	0.710694	Manaus	104.8	BR16_2012	0.709598	0.709623	Belem	275.1	BR1_2012	0.709279	0.709304	Belem											1252.36	BR26_2012	0.709015	0.70904	Manaus
47.16	BR12_2012	0.709588	0.7096	Belem	165.06	BR14_2012	0.709943	0.709956	Belem	172.92	BR21_2012	0.709324	0.709349	Manaus	102.18	BR16_2012	0.709648	0.709673	Belem	272.48	BR1_2012	0.709092	0.709117	Belem											1249.74	BR26_2012	0.70942	0.709445	Manaus
44.54	BR12_2012	0.708682	0.708694	Belem	162.44	BR14_2012	0.71105	0.711063	Belem	170.3	BR21_2012	0.71113	0.711155	Manaus	99.56	BR16_2012	0.709525	0.70955	Belem	269.86	BR1_2012	0.709403	0.709428	Belem											1247.12	BR26_2012	0.709493	0.709518	Manaus
41.92	BR12_2012	0.709273	0.709285	Belem	159.82	BR14_2012	0.710862	0.710874	Belem	167.68	BR21_2012	0.710608	0.710633	Manaus	96.94	BR16_2012	0.708183	0.708208	Belem	267.24	BR1_2012	0.7095	0.709525	Belem											1244.5	BR26_2012	0.709567	0.709592	Manaus
39.3	BR12_2012	0.709354	0.709367	Belem	157.2	BR14_2012	0.710369	0.710381	Belem	165.06	BR21_2012	0.710588	0.710613	Manaus	94.32	BR16_2012	0.70921	0.709235	Belem	264.62	BR1_2012	0.70883	0.708855	Belem											1241.88	BR26_2012	0.711833	0.711858	Manaus
36.68	BR12_2012	0.709339	0.709352	Belem	154.58	BR14_2012	0.709608	0.70962	Belem	162.44	BR21_2012	0.709455	0.70948	Manaus	91.7	BR16_2012	0.70873	0.708755	Belem	262	BR1_2012	0.709456	0.709481	Belem											1239.26	BR26_2012	0.710183	0.710208	Manaus
34.06	BR12_2012	0.708858	0.708871	Belem	151.96	BR14_2012	0.710264	0.710276	Belem	159.82	BR21_2012	0.711205	0.71123	Manaus	89.08	BR16_2012	0.7087	0.708725	Belem	259.38	BR1_2012	0.709581	0.709606	Belem											1236.64	BR26_2012	0.70992	0.709945	Manaus
31.44	BR12_2012	0.708717	0.70873	Belem	149.34	BR14_2012	0.710332	0.710344	Belem	157.2	BR21_2012	0.710594	0.710619	Manaus	86.46	BR16_2012	0.709412	0.709437	Belem	256.76	BR1_2012	0.709134	0.709159	Belem											1234.02	BR26_2012	0.7093	0.709325	Manaus
28.82	BR12_2012	0.709606	0.709618	Belem	146.72	BR14_2012	0.709857	0.70987	Belem	154.58	BR21_2012	0.708468	0.708493	Manaus	83.84	BR16_2012	0.709405	0.70943	Belem	254.14	BR1_2012	0.709529	0.709554	Belem											1231.4	BR26_2012	0.708045	0.70807	Manaus
26.2	BR12_2012	0.709041	0.709053	Belem	144.1	BR14_2012	0.710168	0.710181	Belem	151.96	BR21_2012	0.707951	0.707976	Manaus	81.22	BR16_2012	0.708827	0.708852	Belem	251.52	BR1_2012	0.709617	0.709642	Belem											1228.78	BR26_2012	0.708995	0.70902	Manaus
23.58	BR12_2012	0.708752	0.708765	Belem	141.48	BR14_2012	0.710076	0.710088	Belem	149.34	BR21_2012	0.709804	0.709829	Manaus	78.6	BR16_2012	0.70821	0.708235	Belem	248.9	BR1_2012	0.709642	0.709667	Belem											1226.16	BR26_2012	0.707998	0.708023	Manaus
20.96	BR12_2012	0.709526	0.709538	Belem	138.86	BR14_2012	0.709226	0.709238	Belem	146.72	BR21_2012	0.71036	0.710385	Manaus	75.98	BR16_2012	0.707572	0.707597	Belem	246.28	BR1_2012	0.708572	0.708597	Belem											1223.54	BR26_2012	0.708261	0.708286	Manaus
18.34	BR12_2012	0.709487	0.709499	Belem	136.24	BR14_2012	0.7102	0.710212	Belem	144.1	BR21_2012	0.709724	0.709749	Manaus	73.36	BR16_2012	0.709015	0.70904	Belem	243.66	BR1_2012	0.709075	0.7091	Belem											1220.92	BR26_2012	0.708648	0.708673	Manaus
15.72	BR12_2012	0.709523	0.709535	Belem	133.62	BR14_2012	0.710143	0.710155	Belem	141.48	BR21_2012	0.710818	0.710843	Manaus	70.74	BR16_2012	0.7087	0.708725	Belem	241.04	BR1_2012	0.708948	0.708973	Belem											1218.3	BR26_2012	0.70864	0.708664	Manaus
13.1	BR12_2012	0.709092	0.709104	Belem	131	BR14_2012	0.710094	0.710106	Belem	138.86	BR21_2012	0.710036	0.710061	Manaus	68.12	BR16_2012	0.708298	0.708323	Belem	238.42	BR1_2012	0.708778	0.708803	Belem											1215.68	BR26_2012	0.710152	0.710177	Manaus
10.48	BR12_2012	0.709753	0.709765	Belem	128.38	BR14_2012	0.710914	0.710927	Belem	136.24	BR21_2012	0.709909	0.709934	Manaus	65.5	BR16_2012	0.709331	0.709356	Belem	235.8	BR1_2012	0.709312	0.709337	Belem											1213.06	BR26_2012	0.709361	0.709386	Manaus
7.86	BR12_2012	0.709005	0.709018	Belem	125.76	BR14_2012	0.711054	0.711066	Belem	133.62	BR21_2012	0.708713	0.708738	Manaus	62.88	BR16_2012	0.70977	0.709795	Belem	233.18	BR1_2012	0.709502	0.709527	Belem											1210.44	BR26_2012	0.710837	0.710863	Manaus
5.24	BR12_2012	0.708642	0.708654	Belem	123.14	BR14_2012	0.710897	0.710909	Belem	131	BR21_2012	0.710389	0.710414	Manaus	60.26	BR16_2012	0.708196	0.708221	Belem	230.56	BR1_2012	0.709419	0.709444	Belem											1207.82	BR26_2012	0.709223	0.709248	Manaus
2.62	BR12_2012	0.708898	0.708911	Belem	120.52	BR14_2012	0.710802	0.710814	Belem	128.38	BR21_2012	0.709211	0.709236	Manaus	57.64	BR16_2012	0.707987	0.708012	Belem	227.94	BR1_2012	0.709004	0.709028	Belem											1205.2	BR26_2012	0.709662	0.709687	Manaus
0	BR12_2012	0.708714	0.708727	Belem	117.9	BR14_2013	0.710817	0.710829	Belem	125.76	BR21_2012	0.708881	0.708906	Manaus	55.02	BR16_2012	0.707671	0.707696	Belem	225.32	BR1_2012	0.708975	0.709	Belem											1202.58	BR26_2012	0.708784	0.708809	Manaus
					115.28	BR14_2013	0.710522	0.710534	Belem	123.14	BR21_2012	0.709258	0.709283	Manaus	52.4	BR16_2012	0.708362	0.708387	Belem	222.7	BR1_2012	0.708866	0.708891	Belem											1199.96	BR26_2012	0.708438	0.708463	Manaus
					112.66	BR14_2013	0.70987	0.709882	Belem	120.52	BR21_2012	0.709222	0.709247	Manaus	49.78	BR16_2012	0.707594	0.707619	Belem	220.08	BR1_2012	0.708548	0.708573	Belem											1197.34	BR26_2012	0.707635	0.70766	Manaus
					110.04	BR14_2013	0.71012	0.710133	Belem	117.9	BR21_2012	0.708896	0.708921	Manaus	47.16	BR16_2012	0.708793	0.708818	Belem	217.46	BR1_2012	0.709169	0.709194	Belem											1194.72	BR26_2012	0.709748	0.709773	Manaus
					107.42	BR14_2013	0.710987	0.711	Belem	115.28	BR21_2012	0.709062	0.709087	Manaus	44.54	BR16_2012	0.709951	0.709976	Belem	214.84	BR1_2012	0.709148	0.709173	Belem											1192.1	BR26_2012	0.711603	0.711629	Manaus
					104.8	BR14_2013	0.71051	0.710523	Belem	112.66	BR21_2012	0.70966	0.709685	Manaus	41.92	BR16_2012	0.709045	0.70907	Belem	212.22	BR1_2012	0.709168	0.709193	Belem											1189.48	BR26_2012	0.711939	0.711964	Manaus
					102.18	BR14_2013	0.710235	0.710248	Belem	110.04	BR21_2012	0.709787	0.709812	Manaus	39.3	BR16_2012	0.708675	0.7087	Belem	209.6	BR1_2012	0.709085	0.70911	Belem											1186.86	BR26_2012	0.708687	0.708712	Manaus
					99.56	BR14_2013	0.712703	0.712716	Belem	107.42	BR21_2012	0.709516	0.709541	Manaus	36.68	BR16_2012	0.7086	0.708625	Belem	206.98	BR1_2012	0.709633	0.709658	Belem											1184.24	BR26_2012	0.706567	0.706592	Manaus
					96.94	BR14_2013	0.711321	0.711334	Belem	104.8	BR21_2012	0.708917	0.708942	Manaus	34.06	BR16_2012	0.709027	0.709052	Belem	204.36	BR1_2012	0.709248	0.709273	Belem											1181.62	BR26_2012	0.707423	0.707448	Manaus
					94.32	BR14_2013	0.71045	0.710463	Belem	102.18	BR21_2012	0.709276	0.709301	Manaus	31.44	BR16_2012	0.709348	0.709373	Belem	201.74	BR1_2012	0.709015	0.70904	Belem											1179	BR26_2012	0.709766	0.709791	Manaus
					91.7	BR14_2013	0.710016	0.710028	Belem	99.56	BR21_2012	0.710178	0.710203	Manaus	28.82	BR16_2012	0.708502	0.708527	Belem	199.12	BR1_2012	0.709632	0.709657	Belem											1176.38	BR26_2012	0.709589	0.709614	Manaus
					89.08	BR14_2013	0.712088	0.712101	Belem	96.94	BR21_2012	0.709459	0.709484	Manaus	26.2	BR16_2012	0.70826	0.708285	Belem	196.5	BR1_2012	0.709536	0.709561	Belem											1173.76	BR26_2012	0.707658	0.707683	Manaus
					86.46	BR14_2013	0.710532	0.710545	Belem	94.32	BR21_2012	0.709835	0.70986	Manaus	23.58	BR16_2012	0.70839	0.708415	Belem	193.88	BR1_2012	0.709227	0.709252	Belem											1171.14	BR26_2012	0.708364	0.708389	Manaus
					83.84	BR14_2013	0.711611	0.711624	Belem	91.7	BR21_2012	0.710216	0.710241	Manaus	20.96	BR16_2012	0.708952	0.708977	Belem	191.26	BR1_2012	0.709487	0.709512	Belem											1168.52	BR26_2012	0.708995	0.70902	Manaus
					81.22	BR14_2013	0.711396	0.711409	Belem	89.08	BR21_2012	0.709259	0.709284	Manaus	18.34	BR16_2012	0.709094	0.709119	Belem	188.64	BR1_2012	0.708802	0.708827	Belem											1165.9	BR26_2012	0.711458	0.711483	Manaus
					78.6	BR14_2013	0.71123	0.711243	Belem	86.46	BR21_2012	0.709025	0.70905	Manaus	15.72	BR16_2012	0.709124	0.709149	Belem	186.02	BR1_2012	0.709647	0.709672	Belem											1163.28	BR26_2012	0.709035	0.70906	Manaus
					75.98	BR14_2013	0.71046	0.710472	Belem	83.84	BR21_2012	0.708952	0.708977	Manaus	13.1	BR16_2012	0.709315	0.70934	Belem	183.4	BR1_2012	0.709327	0.709352	Belem											1160.66	BR26_2012	0.710794	0.710819	Manaus
					73.36	BR14_2013	0.712719	0.712732	Belem	81.22	BR21_2012	0.70961	0.709635	Manaus	10.48	BR16_2012	0.709306	0.709331	Belem	180.78	BR1_2012	0.709674	0.709699	Belem											1158.04	BR26_2012	0.709499	0.709524	Manaus
					70.74	BR14_2013	0.711972	0.711984	Belem	78.6	BR21_2012	0.708985	0.70901	Manaus	7.86	BR16_2012	0.708819	0.708844	Belem	178.16	BR1_2012	0.7092	0.709225	Belem											1155.42	BR26_2012	0.709466	0.709491	Manaus
					68.12	BR14_2013	0.711595	0.711608	Belem	75.98	BR21_2012	0.70874	0.708765	Manaus	5.24	BR16_2012	0.708999	0.709024	Belem	175.54	BR1_2012	0.708664	0.708689	Belem											1152.8	BR26_2012	0.708416	0.708441	Manaus
					65.5	BR14_2013	0.71171	0.711723	Belem	73.36	BR21_2012	0.709974	0.709999	Manaus	2.62	BR16_2012	0.708512	0.708537	Belem	172.92	BR1_2012	0.7097	0.709725	Belem											1150.18	BR26_2012	0.710038	0.710063	Manaus
					62.88	BR14_2013	0.70958	0.709593	Belem	70.74	BR21_2012	0.709395	0.70942	Manaus	0	BR16_2012	0.708043	0.708068	Belem	170.3	BR1_2012	0.709135	0.70916	Belem											1147.56	BR26_2012	0.706914	0.706939	Manaus
					60.26	BR14_2013	0.710649	0.710661	Belem	68.12	BR21_2012	0.709322	0.709347	Manaus						167.68	BR1_2012	0.709654	0.709679	Belem											1144.94	BR26_2012	0.70853	0.708555	Manaus
					57.64	BR14_2013	0.71106	0.711072	Belem	65.5	BR21_2012	0.709256	0.709281	Manaus						165.06	BR1_2012	0.709814	0.709839	Belem											1142.32	BR26_2012	0.712075	0.7121	Manaus
					55.02	BR14_2013	0.712005	0.712017	Belem	62.88	BR21_2012	0.709784	0.709809	Manaus						162.44	BR1_2012	0.709482	0.709507	Belem											1139.7	BR26_2012	0.70776	0.707785	Manaus
					52.4	BR14_2013	0.710838	0.710851	Belem	60.26	BR21_2012	0.707861	0.707886	Manaus						159.82	BR1_2012	0.709737	0.709762	Belem											1137.08	BR26_2012	0.709265	0.70929	Manaus
					49.78	BR14_2013	0.7113	0.711313	Belem	57.64	BR21_2012	0.708277	0.708302	Manaus						157.2	BR1_2012	0.709332	0.709357	Belem											1134.46	BR26_2012	0.709998	0.710023	Manaus
					47.16	BR14_2013	0.711298	0.711311	Belem	55.02	BR21_2012	0.708724	0.708749	Manaus						154.58	BR1_2012	0.709081	0.709106	Belem											1131.84	BR26_2012	0.711002	0.711027	Manaus
					44.54	BR14_2013	0.710705	0.710717	Belem	52.4	BR21_2012	0.708248	0.708273	Manaus						151.96	BR1_2012	0.709096	0.709121	Belem											1129.22	BR26_2012	0.708231	0.708256	Manaus
					41.92	BR14_2013	0.710534	0.710546	Belem	49.78	BR21_2012	0.708375	0.7084	Manaus						149.34	BR1_2012	0.709273	0.709298	Belem											1126.6	BR26_2012	0.709363	0.709388	Manaus
					39.3	BR14_2013	0.710232	0.710245	Belem	47.16	BR21_2012	0.709053	0.709078	Manaus						146.72	BR1_2012	0.708836	0.708861	Belem											1123.98	BR26_2012	0.709329	0.709354	Manaus
					36.68	BR14_2013	0.711496	0.711508	Belem	44.54	BR21_2012	0.709081	0.709106	Manaus						144.1	BR1_2012	0.709367	0.709392	Belem											1121.36	BR26_2012	0.708493	0.708518	Manaus
					34.06	BR14_2013	0.711263	0.711276	Belem	41.92	BR21_2012	0.709483	0.709508	Manaus						141.48	BR1_2012	0.709793	0.709818	Belem											1118.74	BR26_2012	0.708892	0.708917	Manaus
					31.44	BR14_2013	0.710047	0.710059	Belem	39.3	BR21_2012	0.707864	0.707888	Manaus						138.86	BR1_2012	0.709685	0.70971	Belem											1116.12	BR26_2012	0.710374	0.710399	Manaus
					28.82	BR14_2013	0.711452	0.711464	Belem	36.68	BR21_2012	0.709567	0.709592	Manaus						136.24	BR1_2012	0.709922	0.709947	Belem											1113.5	BR26_2012	0.708186	0.708211	Manaus
					26.2	BR14_2013	0.710038	0.710051	Belem	34.06	BR21_2012	0.709363	0.709388	Manaus						133.62	BR1_2012	0.709964	0.709989	Belem											1110.88	BR26_2012	0.710411	0.710436	Manaus
					23.58	BR14_2013	0.711153	0.711166	Belem	31.44	BR21_2012	0.708698	0.708723	Manaus						131	BR1_2012	0.709682	0.709707	Belem											1108.26	BR26_2012	0.711057	0.711082	Manaus
					20.96	BR14_2013	0.709515	0.709528	Belem	28.82	BR21_2012	0.709027	0.709052	Manaus						128.38	BR1_2012	0.710281	0.710306	Belem											1105.64	BR26_2012	0.708599	0.708624	Manaus
					18.34	BR14_2013	0.710599	0.710612	Belem	26.2	BR21_2012	0.709259	0.709284	Manaus						125.76	BR1_2012	0.710183	0.710208	Belem											1103.02	BR26_2012	0.708566	0.708591	Manaus
					15.72	BR14_2013	0.710862	0.710875	Belem	23.58	BR21_2012	0.710535	0.71056	Manaus						123.14	BR1_2012	0.709501	0.709526	Belem											1100.4	BR26_2012	0.708358	0.708383	Manaus
					13.1	BR14_2013	0.710438	0.710451	Belem	20.96	BR21_2012	0.709489	0.709514	Manaus						120.52	BR1_2012	0.709478	0.709503	Belem											1097.78	BR26_2012	0.708438	0.708463	Manaus
					10.48	BR14_2013	0.711221	0.711234	Belem	18.34	BR21_2012	0.709545	0.70957	Manaus						117.9	BR1_2012	0.709361	0.709386	Belem											1095.16	BR26_2012	0.708131	0.708156	Manaus
					7.86	BR14_2013	0.709828	0.70984	Belem	15.72	BR21_2012	0.708235	0.70826	Manaus						115.28	BR1_2012	0.709494	0.709519	Belem											1092.54	BR26_2012	0.708244	0.708269	Manaus
					5.24	BR14_2013	0.711294	0.711307	Belem	13.1	BR21_2012	0.707597	0.707622	Manaus						112.66	BR1_2012	0.710002	0.710027	Belem											1089.92	BR26_2012	0.710217	0.710242	Manaus
					2.62	BR14_2013	0.709579	0.709591	Belem	10.48	BR21_2012	0.708811	0.708836	Manaus						110.04	BR1_2012	0.71077	0.710795	Belem											1087.3	BR26_2012	0.709039	0.709064	Manaus
					0	BR14_2013	0.709653	0.709665	Belem	7.86	BR21_2012	0.709301	0.709326	Manaus						107.42	BR1_2012	0.710961	0.710986	Belem											1084.68	BR26_2012	0.709735	0.70976	Manaus
										5.24	BR21_2012	0.70943	0.709455	Manaus						104.8	BR1_2012	0.711339	0.711364	Belem											1082.06	BR26_2012	0.711597	0.711622	Manaus
										2.62	BR21_2012	0.710584	0.710609	Manaus						102.18	BR1_2012	0.7111	0.711125	Belem											1079.44	BR26_2012	0.708999	0.709024	Manaus
										0	BR21_2012	0.709243	0.709268	Manaus						99.56	BR1_2012	0.710083	0.710108	Belem											1076.82	BR26_2012	0.708775	0.7088	Manaus
																				96.94	BR1_2012	0.711143	0.711168	Belem											1074.2	BR26_2012	0.709433	0.709458	Manaus
																				94.32	BR1_2012	0.71047	0.710495	Belem											1071.58	BR26_2012	0.708905	0.70893	Manaus
																				91.7	BR1_2012	0.71088	0.710905	Belem											1068.96	BR26_2012	0.710132	0.710157	Manaus
																				89.08	BR1_2012	0.710532	0.710557	Belem											1066.34	BR26_2012	0.709484	0.709509	Manaus
																				86.46	BR1_2012	0.710605	0.71063	Belem											1063.72	BR26_2012	0.708137	0.708162	Manaus
																				83.84	BR1_2012	0.710344	0.710369	Belem											1061.1	BR26_2012	0.709522	0.709547	Manaus
																				81.22	BR1_2012	0.711045	0.71107	Belem											1058.48	BR26_2012	0.707499	0.707524	Manaus
																				78.6	BR1_2012	0.711312	0.711337	Belem											1055.86	BR26_2012	0.707979	0.708004	Manaus
																				75.98	BR1_2012	0.710958	0.710983	Belem											1053.24	BR26_2012	0.707515	0.70754	Manaus
																				73.36	BR1_2012	0.710938	0.710963	Belem											1050.62	BR26_2012	0.708427	0.708452	Manaus
																				70.74	BR1_2012	0.712136	0.712161	Belem											1048	BR26_2012	0.710208	0.710233	Manaus
																				68.12	BR1_2012	0.711973	0.711998	Belem											1045.38	BR26_2012	0.712287	0.712312	Manaus
																				65.5	BR1_2012	0.712011	0.712036	Belem											1042.76	BR26_2012	0.710361	0.710386	Manaus
																				62.88	BR1_2012	0.710131	0.710156	Belem											1040.14	BR26_2012	0.707021	0.707046	Manaus
																				60.26	BR1_2012	0.712722	0.712748	Belem											1037.52	BR26_2012	0.70885	0.708875	Manaus
																				57.64	BR1_2012	0.71086	0.710885	Belem											1034.9	BR26_2012	0.708348	0.708372	Manaus
																				55.02	BR1_2012	0.710817	0.710842	Belem											1032.28	BR26_2012	0.708099	0.708124	Manaus
																				52.4	BR1_2012	0.710887	0.710912	Belem											1029.66	BR26_2012	0.707805	0.70783	Manaus
																				49.78	BR1_2012	0.711743	0.711768	Belem											1027.04	BR26_2012	0.708521	0.708546	Manaus
																				47.16	BR1_2012	0.711604	0.711629	Belem											1024.42	BR26_2012	0.707346	0.707371	Manaus
																				44.54	BR1_2012	0.711316	0.711341	Belem											1021.8	BR26_2012	0.709922	0.709948	Manaus
																				41.92	BR1_2012	0.711654	0.711679	Belem											1019.18	BR26_2012	0.710023	0.710048	Manaus
																				39.3	BR1_2012	0.712075	0.7121	Belem											1016.56	BR26_2012	0.709079	0.709104	Manaus
																				36.68	BR1_2012	0.712534	0.712559	Belem											1013.94	BR26_2012	0.709321	0.709346	Manaus
																				34.06	BR1_2012	0.710965	0.71099	Belem											1011.32	BR26_2012	0.711721	0.711747	Manaus
																				31.44	BR1_2012	0.711468	0.711493	Belem											1008.7	BR26_2012	0.70755	0.707574	Manaus
																				28.82	BR1_2012	0.710591	0.710616	Belem											1006.08	BR26_2012	0.705893	0.705917	Manaus
																				26.2	BR1_2012	0.709744	0.709769	Belem											1003.46	BR26_2012	0.708934	0.708959	Manaus
																				23.58	BR1_2012	0.710877	0.710902	Belem											1000.84	BR26_2012	0.708468	0.708493	Manaus
																				20.96	BR1_2012	0.710862	0.710887	Belem											998.22	BR26_2012	0.711182	0.711207	Manaus
																				18.34	BR1_2012	0.710913	0.710938	Belem											995.6	BR26_2012	0.709221	0.709246	Manaus
																				15.72	BR1_2012	0.711001	0.711026	Belem											992.98	BR26_2012	0.707346	0.707371	Manaus
																				13.1	BR1_2012	0.711358	0.711383	Belem											990.36	BR26_2012	0.705578	0.705602	Manaus
																				10.48	BR1_2012	0.711439	0.711464	Belem											987.74	BR26_2012	0.708099	0.708124	Manaus
																				7.86	BR1_2012	0.71045	0.710476	Belem											985.12	BR26_2012	0.708073	0.708098	Manaus
																				5.24	BR1_2012	0.711233	0.711258	Belem											982.5	BR26_2012	0.708427	0.708452	Manaus
																				2.62	BR1_2012	0.710673	0.710698	Belem											979.88	BR26_2012	0.706892	0.706917	Manaus
																				0	BR1_2012	0.71083	0.710855	Belem											977.26	BR26_2012	0.707608	0.707633	Manaus
																																			974.64	BR26_2012	0.709591	0.709616	Manaus
																																			972.02	BR26_2012	0.70901	0.709035	Manaus
																																			969.4	BR26_2012	0.707476	0.707501	Manaus
																																			966.78	BR26_2012	0.708586	0.708611	Manaus
																																			964.16	BR26_2012	0.708636	0.708661	Manaus
																																			961.54	BR26_2012	0.709059	0.709084	Manaus
																																			958.92	BR26_2012	0.709974	0.709999	Manaus
																																			956.3	BR26_2012	0.708855	0.70888	Manaus
																																			953.68	BR26_2012	0.705732	0.705757	Manaus
																																			951.06	BR26_2012	0.710106	0.710131	Manaus
																																			948.44	BR26_2012	0.707737	0.707762	Manaus
																																			945.82	BR26_2012	0.706676	0.706701	Manaus
																																			943.2	BR26_2012	0.709622	0.709647	Manaus
																																			940.58	BR26_2012	0.70903	0.709055	Manaus
																																			937.96	BR26_2012	0.711767	0.711793	Manaus
																																			935.34	BR26_2012	0.71118	0.711205	Manaus
																																			932.72	BR26_2012	0.708217	0.708242	Manaus
																																			930.1	BR26_2012	0.706856	0.706881	Manaus
																																			927.48	BR26_2012	0.711202	0.711227	Manaus
																																			924.86	BR26_2012	0.706294	0.706319	Manaus
																																			922.24	BR26_2012	0.707453	0.707478	Manaus
																																			919.62	BR26_2012	0.709941	0.709966	Manaus
																																			917	BR26_2012	0.709223	0.709248	Manaus
																																			914.38	BR26_2012	0.708178	0.708203	Manaus
																																			911.76	BR26_2012	0.709237	0.709262	Manaus
																																			909.14	BR26_2012	0.707298	0.707323	Manaus
																																			906.52	BR26_2012	0.708011	0.708036	Manaus
																																			903.9	BR26_2012	0.709125	0.70915	Manaus
																																			901.28	BR26_2012	0.707607	0.707632	Manaus
																																			898.66	BR26_2012	0.708123	0.708148	Manaus
																																			896.04	BR26_2012	0.706949	0.706974	Manaus
																																			893.42	BR26_2012	0.709657	0.709682	Manaus
																																			890.8	BR26_2012	0.709263	0.709288	Manaus
																																			888.18	BR26_2012	0.710927	0.710952	Manaus
																																			885.56	BR26_2012	0.708704	0.708729	Manaus
																																			882.94	BR26_2012	0.70981	0.709835	Manaus
																																			880.32	BR26_2012	0.710837	0.710862	Manaus
																																			877.7	BR26_2012	0.709761	0.709786	Manaus
																																			875.08	BR26_2012	0.712394	0.712419	Manaus
																																			872.46	BR26_2012	0.708723	0.708748	Manaus
																																			869.84	BR26_2012	0.711752	0.711777	Manaus
																																			867.22	BR26_2012	0.709917	0.709942	Manaus
																																			864.6	BR26_2012	0.709181	0.709206	Manaus
																																			861.98	BR26_2012	0.708606	0.708631	Manaus
																																			859.36	BR26_2012	0.708951	0.708976	Manaus
																																			856.74	BR26_2012	0.707591	0.707616	Manaus
																																			854.12	BR26_2012	0.707721	0.707745	Manaus
																																			851.5	BR26_2012	0.709506	0.709531	Manaus
																																			848.88	BR26_2012	0.709232	0.709257	Manaus
																																			846.26	BR26_2012	0.707527	0.707552	Manaus
																																			843.64	BR26_2012	0.70811	0.708135	Manaus
																																			841.02	BR26_2012	0.710437	0.710462	Manaus
																																			838.4	BR26_2012	0.706899	0.706924	Manaus
																																			835.78	BR26_2012	0.705945	0.70597	Manaus
																																			833.16	BR26_2012	0.708763	0.708788	Manaus
																																			830.54	BR26_2012	0.707919	0.707944	Manaus
																																			827.92	BR26_2012	0.70483	0.704855	Manaus
																																			825.3	BR26_2012	0.709054	0.709079	Manaus
																																			822.68	BR26_2012	0.709188	0.709213	Manaus
																																			820.06	BR26_2012	0.70736	0.707385	Manaus
																																			817.44	BR26_2012	0.708189	0.708214	Manaus
																																			814.82	BR26_2012	0.709501	0.709526	Manaus
																																			812.2	BR26_2012	0.706331	0.706356	Manaus
																																			809.58	BR26_2012	0.711207	0.711232	Manaus
																																			806.96	BR26_2012	0.709029	0.709054	Manaus
																																			804.34	BR26_2012	0.713447	0.713473	Manaus
																																			801.72	BR26_2012	0.711194	0.711219	Manaus
																																			799.1	BR26_2012	0.709261	0.709286	Manaus
																																			796.48	BR26_2012	0.711771	0.711796	Manaus
																																			793.86	BR26_2012	0.710678	0.710703	Manaus
																																			791.24	BR26_2012	0.708871	0.708896	Manaus
																																			788.62	BR26_2012	0.70643	0.706454	Manaus
																																			786	BR26_2012	0.711754	0.711779	Manaus
																																			783.38	BR26_2012	0.710739	0.710764	Manaus
																																			780.76	BR26_2012	0.709044	0.709069	Manaus
																																			778.14	BR26_2012	0.710145	0.71017	Manaus
																																			775.52	BR26_2012	0.709729	0.709754	Manaus
																																			772.9	BR26_2012	0.709874	0.709899	Manaus
																																			770.28	BR26_2012	0.708436	0.708461	Manaus
																																			767.66	BR26_2012	0.710389	0.710414	Manaus
																																			765.04	BR26_2012	0.710857	0.710882	Manaus
																																			762.42	BR26_2012	0.709003	0.709028	Manaus
																																			759.8	BR26_2012	0.709477	0.709502	Manaus
																																			757.18	BR26_2012	0.70914	0.709165	Manaus
																																			754.56	BR26_2012	0.710259	0.710284	Manaus
																																			751.94	BR26_2012	0.709864	0.709889	Manaus
																																			749.32	BR26_2012	0.709309	0.709334	Manaus
																																			746.7	BR26_2012	0.70956	0.709585	Manaus
																																			744.08	BR26_2012	0.710767	0.710792	Manaus
																																			741.46	BR26_2012	0.710109	0.710134	Manaus
																																			738.84	BR26_2012	0.708921	0.708946	Manaus
																																			736.22	BR26_2012	0.708959	0.708984	Manaus
																																			733.6	BR26_2012	0.70927	0.709295	Manaus
																																			730.98	BR26_2012	0.709702	0.709727	Manaus
																																			728.36	BR26_2012	0.708993	0.709018	Manaus
																																			725.74	BR26_2012	0.708947	0.708972	Manaus
																																			723.12	BR26_2012	0.709383	0.709408	Manaus
																																			720.5	BR26_2012	0.706791	0.706816	Manaus
																																			717.88	BR26_2012	0.708319	0.708344	Manaus
																																			715.26	BR26_2012	0.709383	0.709408	Manaus
																																			712.64	BR26_2012	0.708664	0.708689	Manaus
																																			710.02	BR26_2012	0.708895	0.70892	Manaus
																																			707.4	BR26_2012	0.710566	0.710591	Manaus
																																			704.78	BR26_2012	0.710905	0.71093	Manaus
																																			702.16	BR26_2012	0.710422	0.710447	Manaus
																																			699.54	BR26_2012	0.70955	0.709575	Manaus
																																			696.92	BR26_2012	0.708539	0.708564	Manaus
																																			694.3	BR26_2012	0.709939	0.709964	Manaus
																																			691.68	BR26_2012	0.707885	0.70791	Manaus
																																			689.06	BR26_2012	0.711409	0.711434	Manaus
																																			686.44	BR26_2012	0.709785	0.70981	Manaus
																																			683.82	BR26_2012	0.710229	0.710254	Manaus
																																			681.2	BR26_2012	0.709791	0.709816	Manaus
[truncated: 260 more rows]
[truncated: 30 more columns]

## Sheet: B. Viallanti DATA
Corr Factor	1.00004	Oct 23 2013 Laser A			Corr Factor	1.00009	MARCH 28 2013 LASER A&B
[truncated: 449 more rows]

[truncated: 1 more sheets: B. filamentosum DATA]
